# Supplementary material for: Fisher: a program for the detection of H/ACA snoRNAs using MFE secondary structure prediction and comparative genomics – assessment and update
Source: BMC Res Notes. 2008 Jul 21;1:49. doi: 10.1186/1756-0500-1-49 (PMC2551606; doi:10.1186/1756-0500-1-49)
Supplement: Additional file 1 — The source code of Fisher. [file 1756-0500-1-49-S1.zip]

Archive with 31 entries (29 files):
- fisher_v1.0/compile
- fisher_v1.0/default.par
- fisher_v1.0/fisher.c
- fisher_v1.0/GENOME
- fisher_v1.0/INCLUDE/
- fisher_v1.0/INCLUDE/dist_vars.h
- fisher_v1.0/INCLUDE/edit_cost.h
- fisher_v1.0/INCLUDE/energy_const.h
- fisher_v1.0/INCLUDE/energy_par.h
- fisher_v1.0/INCLUDE/fold.h
- fisher_v1.0/INCLUDE/fold_vars.h
- fisher_v1.0/INCLUDE/g2.h
- fisher_v1.0/INCLUDE/g2_PS.h
- fisher_v1.0/INCLUDE/g2_X11.h
- fisher_v1.0/INCLUDE/inverse.h
- fisher_v1.0/INCLUDE/pair_mat.h
- fisher_v1.0/INCLUDE/part_func.h
- fisher_v1.0/INCLUDE/profiledist.h
- fisher_v1.0/INCLUDE/PS_dot.h
- fisher_v1.0/INCLUDE/RNAstruct.h
- fisher_v1.0/INCLUDE/stringdist.h
- fisher_v1.0/INCLUDE/treedist.h
- fisher_v1.0/INCLUDE/utils.h
- fisher_v1.0/libRNA_sparc32.a
- fisher_v1.0/mean100.dat
- fisher_v1.0/mean110.dat
- fisher_v1.0/mean120.dat
- fisher_v1.0/psi_map.pdf
- fisher_v1.0/README.txt
- fisher_v1.0/vienna13.par
- fisher_v1.0/
