# Supplementary material for: Fisher: a program for the detection of H/ACA snoRNAs using MFE secondary structure prediction and comparative genomics – assessment and update
Source: BMC Res Notes. 2008 Jul 21;1:49. doi: 10.1186/1756-0500-1-49 (PMC2551606; doi:10.1186/1756-0500-1-49)
Supplement: Additional file 1 — The source code of Fisher. [file 1756-0500-1-49-S1.zip › fisher_v1.0/fisher.c]

/*   RNA-fisher 1.0
     Copyright (c) 2001 Sverker Edvardsson and Paul Gardner
     at Mid sweden univ. and Massey Univ.
     Authorized use ONLY.
*/

#include <stdio.h>
#include <math.h>
#include <stdlib.h>
#include <string.h>
#include <limits.h>

#include  "INCLUDE/utils.h"
#include  "INCLUDE/fold_vars.h"
#include  "INCLUDE/fold.h"
#include  "INCLUDE/part_func.h"
#include  "INCLUDE/inverse.h"
#include  "INCLUDE/RNAstruct.h"
#include  "INCLUDE/treedist.h"
#include  "INCLUDE/stringdist.h"
#include  "INCLUDE/profiledist.h"
#include "INCLUDE/dist_vars.h"


#define INDEL 1 /*ppg: INDEL, SUBST, and DELTA are used by pmatch() which now redundant due to wobble3() and wobble4()*/
#define SUBST 1
#define DELTA 1 /* pmatch distance DELTA=0 means exact */
#define DOWNSTREAM_ARRAY 120 /* go back downstreams from H */

/*************************************************************************/
/*Our Empirical Values*/
int DOWNSTREAM=120;

#define dL 12 /* window around H */
#define HEIGHT 4 /* Hbox-minima in sec. struc. must be lower */
#define L3 3
#define L4 3 /* at least this length for psi3 and psi4 */

#define ALLOC(P,T,S) P=(T*)malloc(sizeof(T)*(S))
#define MIN3(A,B,C) ((A)<(B) ? ((A)<(C)?(A):(C)) : ((B)<(C)?(B):(C)))

#define STRUC_ARRAY 40000
#define length 4000000 /*6500000*/  /* 12100000 main loop */
#define Hlength1 6       /* length of H-boxes */
#define Hlength2 7       /* length of H-boxes */
#define HtoAHA 135       /* Max H to AHA distance */
#define HtoPSI3 53       /* Max distance from H to PSI3 */
#define HtoPSI3_min 0   /* Min distance from H to PSI3 */
#define PSI4toAHA_min 7  /* was 8 Min distance from PSI4 to AHA */
                         /* i.e. PSI4toAHA_min-4 = 4 what we want */
#define PSI4toAHA 6     /* was 4 Max distance from PSI4 to AHA */
                        /* because of PSI4toAHA_min above, distance */
                        /* is set hard to 4 (14) */ 
/* modified to allow 13-16 instead of hard 14 */

#define PSI3toPSI4 30    /* Min distance between PSI3 and PSI4 */
/*****************************************************************************/

void sort_save(void);

void swap(int k);

int board(int pos, char ch);

int match(char N2, char N4, char N5, char A6, char A7, char H, int str_size);

double scores(char Hbox[Hlength2+1], char aca[4], int no_dots, double sscore, int psi3_H, int H_AHA);

int local_min_low( char secstr[HtoAHA+DOWNSTREAM_ARRAY+Hlength2+40], int locmin, int a, int b );

int near_local_min( char secstr[2*dL+Hlength2+1] );

int wobbler1(char str[20],char p3[20]);

int wobbler2(char str[20],char p3[20]);

int wobbler3(char str[20],char p3[20]);

int wobbler4(char str[20],char p3[20]);

int Check_for_Hmin(char pattern[HtoAHA+DOWNSTREAM_ARRAY+Hlength2+40], int a, int b);

int pmatch(char a[20], char b[20]);

int CheckHtoAHA(int dist1, int dist2, int glob_pos, int tot_length, int lim_a, int lim_b, char s1[20], char s2[20]);

FILE *pek1, *pek2;

int hit,no_hits=-1, no_good_hits=-1;
long filepos;

int rWin1;

int PSI3_Length, PSI4_Length;
int PSI3_Length_1, PSI4_Length_1;
int PSI3_Length_real, PSI4_Length_real;
int bad_mount;
int count_min;


/* easy saving of psi1 psi2 maps */
char psi1_good[20], psi2_good[20], genome1_good[20], genome2_good[20];
int good;
int really_good;
char psi1_really_good[20], psi2_really_good[20];
char genome1_really_good[20], genome2_really_good[20];
int save_good_PSI_MAP_1_2, save_good_PSI_MAP;
int save_really_good_PSI_MAP_1_2, save_really_good_PSI_MAP;
int save_really_good_PSI3_Length_1, save_really_good_PSI4_Length_1;
int save_good_PSI3_Length_1, save_good_PSI4_Length_1;

int save_really_good_Distance_1_2, save_really_good_Distance_2_H;
int save_good_Distance_1_2, save_good_Distance_2_H;

char psi3[20], psi4[20];

char file[100], chromout[100];

char window[Hlength2+1];
char outstruct_glob[HtoAHA+DOWNSTREAM_ARRAY+Hlength2+40]; 

int mismatch1, mismatch2;
int mismatch1_1, mismatch2_1;

typedef struct infos {
char str1[60];
char str2[60];
char str3[60];
char str4[80];
char str5[60];
char str6[60];
char str7[300];
char str8[300];
char str9[20];
char str10[200];
char str11[100];
char str12[300];
char str13[300];
char str14[300];
char str15[300];
char str16[300];
char str17[300];
char str18[300];
char str19[300];
int  score;

} infos;
infos info[STRUC_ARRAY];


double score1, score2, score3, score4, score5, score6, score7;
double tot_score;


/* for old spline scoring */
int mplot_glob[HtoAHA+DOWNSTREAM_ARRAY+Hlength2+40], struc_length_glob;

int stability(double check_sec_score, char check_h_to_aha[HtoAHA+DOWNSTREAM_ARRAY+Hlength2+40]);
int Check_for_psi1_2(char psi1_2_h_to_aha[HtoAHA+DOWNSTREAM_ARRAY+Hlength2+40]);
double secstruc_spline_test(void);
double mean100[1001], mean110[1001], mean120[1001];

int PSI_MAP;
int PSI_MAP_1_2;
int main(int argc, char **argv)
{

int scalex, scaley,size, i;
FILE *ds100, *ds110, *ds120;

 if(argc != 2) {printf("Only one argument plz !\n"); exit(0);}

 PSI_MAP = atoi(argv[1]); /*ppg: cool!*/


initialize_fold(HtoAHA+DOWNSTREAM_ARRAY+Hlength2+40+1);


if((ds100=fopen("mean100.dat","r"))==NULL)  
   {puts("Error in mean100.dat"); exit(0);}
if((ds110=fopen("mean110.dat","r"))==NULL)  
   {puts("Error in mean110.dat"); exit(0);}
if((ds120=fopen("mean120.dat","r"))==NULL)  
   {puts("Error in mean120.dat"); exit(0);}

for(i=0; i<1001; i++)
  {
    fscanf(ds100,"%le",&mean100[i]);
    fscanf(ds110,"%le",&mean110[i]);
    fscanf(ds120,"%le",&mean120[i]);
  }

fclose(ds100);
fclose(ds110);
fclose(ds120);


/***************************************************************************/

  if(PSI_MAP==1)
    {strcpy(psi3,"AACGAUAACU");
    strcpy(psi4,"UUUAAUGAGC");}     /* 1 [PSI1, PSI2] 4 known sn44 */

  if(PSI_MAP==2)
   {strcpy(psi3,"GGAACUAUCA");
   strcpy(psi4,"UAAACGAUAA");}     /* 2  heavy */

  if(PSI_MAP==3)
   {strcpy(psi3,"UUUUUUAUCU");
   strcpy(psi4,"UAAAUACAUC");}     /* 3 heavy actually fit sn49 [PSI1, PSI2]*/

  if(PSI_MAP==4)
   {strcpy(psi3,"AUAGGGCAGA");
   strcpy(psi4,"UUUGAAUGAA");}     /* 4  heavy */

  if(PSI_MAP==5)
    {strcpy(psi3,"UAUUUAUUGU");
    strcpy(psi4,"CUACCUCCCU");}     /* 5 [PSI1, PSI2] 4 known sn189 */

if(PSI_MAP==6)
   {strcpy(psi3,"CCCAAAGUUC");
   strcpy(psi4,"CUACGAGCUU");}     /* 6 */

if(PSI_MAP==7)
   {strcpy(psi3,"UUGAACACUC");
   strcpy(psi4,"AUUUUUUCAA");}     /* 7 */

if(PSI_MAP==8)
   {strcpy(psi3,"GCCUGCUUUG");
   strcpy(psi4,"CACUCUAAUU");}     /* 8 */

if(PSI_MAP==9)
   {strcpy(psi3,"GACGGUAUCU");
   strcpy(psi4,"UCAUCUUCGA");}     /* 9  sn31 */

if(PSI_MAP==10)
   {strcpy(psi3,"GAGUCAAAUU");
   strcpy(psi4,"GCCGCAGGCU");}     /* 10 */

if(PSI_MAP==11)
   {strcpy(psi3,"CGUGUUGAGU");
   strcpy(psi4,"AAUUAAGCCG");}     /* 11 sn36 */

if(PSI_MAP==12)
    {strcpy(psi3,"UCCCCGUGUU");
    strcpy(psi4,"GUCAAAUUAA");}     /* 12 [PSI1, PSI2] 4 known sn35 */

if(PSI_MAP==13)
   {strcpy(psi3,"AUCACUCCAC");
   strcpy(psi4,"ACUAAGAACG");}     /* 13 */

if(PSI_MAP==14)
   {strcpy(psi3,"GUUAUUGCCU");
   strcpy(psi4,"AACUUCCAUC");}     /* 14 */

if(PSI_MAP==15)
   {strcpy(psi3,"CUCUUACUCA");
   strcpy(psi4,"UCCAUCCGAA");}     /* 15 */

if(PSI_MAP==16)
    {strcpy(psi3,"CUGCUAUCCU");
    strcpy(psi4,"GGGAAACUUC");}     /* 16 [PSI1, PSI2] 4 known sn8 */

if(PSI_MAP==17)
   {strcpy(psi3,"GAGCUUCUGC");
   strcpy(psi4,"UCCUGAGGGA");}     /* 17 */

if(PSI_MAP==18)
   {strcpy(psi3,"UUACCUCAUA");
   strcpy(psi4,"ACUGAUACGA");}     /* 18 sn8 */

if(PSI_MAP==19)
    {strcpy(psi3,"CGCUUUACCU");
    strcpy(psi4,"UAAAACUGAU");}     /* 19 [PSI1, PSI2] 4 known sn49 */

if(PSI_MAP==20)
   {strcpy(psi3,"AACCUCUAAU");
   strcpy(psi4,"UUCGCUUUAC");}     /* 20 sn5 */

if(PSI_MAP==21)
   {strcpy(psi3,"UAAAGUUUGA");
   strcpy(psi4,"AUAGGUCAAG");}     /* 21 sn33 */

if(PSI_MAP==22)
   {strcpy(psi3,"CUUACAUAUU");
   strcpy(psi4,"AAGUUUGAGA");}     /* 22 */

if(PSI_MAP==23)
   {strcpy(psi3,"ACUUCUUACA");
   strcpy(psi4,"UUUAAAGUUU");}     /* 23 sn44 */

if(PSI_MAP==24)
   {strcpy(psi3,"AUGGCCCACU");
   strcpy(psi4,"AAGCUCUUCA");}     /* 24 */

if(PSI_MAP==25)
    {strcpy(psi3,"UCUGCUUACC");
    strcpy(psi4,"AAAUGGCCCA");}     /* 25 [PSI1, PSI2] 4 known sn5 */

if(PSI_MAP==26)
   {strcpy(psi3,"AUUAGACAGU");
   strcpy(psi4,"GAUUCCCCUU");}     /* 26 sn11 */

if(PSI_MAP==27)
   {strcpy(psi3,"UUUAAUUAGA");
   strcpy(psi4,"GUCAGAUUCC");}     /* 27 sn3 */

if(PSI_MAP==28)
   {strcpy(psi3,"GCACUGGGCA");
   strcpy(psi4,"AAUCACAUUG");}     /* 28 sn32 */

if(PSI_MAP==29)
    {strcpy(psi3,"AAGAGAGUCA");
    strcpy(psi4,"GUUACUCCCG");}     /* 29 [PSI1, PSI2] 4 known sn3 */

if(PSI_MAP==30)
   {strcpy(psi3,"UUAAGAGAGU");
   strcpy(psi4,"UAGUUACUCC");}     /* 30 */

if(PSI_MAP==31)
   {strcpy(psi3,"UACCUUAAGA");
   strcpy(psi4,"GUCAUAGUUA");}     /* 31 */

if(PSI_MAP==32)
   {strcpy(psi3,"GCUACCUUAA");
   strcpy(psi4,"GAGUCAUAGU");}     /* 32 */

if(PSI_MAP==33)
   {strcpy(psi3,"CUCGUUAAUC");
   strcpy(psi4,"UUCAUGCGCG");}     /* 33 */

if(PSI_MAP==34)
   {strcpy(psi3,"AGAUAGUAGA");
   strcpy(psi4,"GGGACAGUGG");}     /* 34 */

if(PSI_MAP==35)
   {strcpy(psi3,"GGUUUCGCUA");
   strcpy(psi4,"UAGUAGAUAG");}     /* 35 */

if(PSI_MAP==36)
   {strcpy(psi3,"GUGGUUUCGC");
   strcpy(psi4,"GAUAGUAGAU");}     /* 36 */

if(PSI_MAP==37)
   {strcpy(psi3,"AACUAGAGUC");
   strcpy(psi4,"GCUCAACAGG");}     /* 37 */

if(PSI_MAP==38)
   {strcpy(psi3,"UCAUGGUUUG");
   strcpy(psi4,"UUCACACUGA");}     /* 38 sn 189 */

if(PSI_MAP==39)
   {strcpy(psi3,"UGACUGCCAC");     /* but |PSI1-PSI2| is too short ?*/
    strcpy(psi4,"GCCAGUUAUC");}     /* 39 [PSI1, PSI2] 4 known sn34 */

if(PSI_MAP==40)
    {strcpy(psi3,"GACAUCGAAG");
    strcpy(psi4,"UCAAAAAGCA");}     /* 40 [PSI1, PSI2] 4 known sn46 */

if(PSI_MAP==41)
   {strcpy(psi3,"AUGAUAGGAA");
   strcpy(psi4,"GCCGACAUCG");}     /* 41 sn34 */

if(PSI_MAP==42)
   {strcpy(psi3,"UUAGUGGGUG");
   strcpy(psi4,"CAAUCCAACG");}     /* 42 sn10 */

if(PSI_MAP==43)
   {strcpy(psi3,"AAACCCAGCU");
   strcpy(psi4,"CGUUCCCUAU");}     /* 43 sn37 */

if(PSI_MAP==44)
   {strcpy(psi3,"AGGGUAAAAC");
   strcpy(psi4,"ACCUGUCUCA");}     /* 44 sn42 */


 PSI3_Length_real=strlen(psi3);
 PSI4_Length_real=strlen(psi4);

  printf("PSI3 = %s\n",psi3);
  printf("PSI4 = %s\n",psi4);


  strcpy(file,"GENOME");

  if((pek1=fopen(file,"r"))==NULL)  /* input sequence */
   {puts("Error in inputfile!"); exit(0);}


sprintf(chromout,"Chrom_out.%dfwd",PSI_MAP);


  if((pek2=fopen(chromout,"w"))==NULL)
   {puts("Error in Chrom_out"); exit(0);}


 /*****************************************************************/


 for(i=0; i<length; i++)  /* main loop */
  {
    /*printf("Trial=%d\n",i);*/

   fgets(window,Hlength2+1,pek1);  /* read 7! chars looking for the H */


   /*printf("%s\n",window);*/

   fseek(pek1,-Hlength2+1,SEEK_CUR); /* move back begin+1 ! */

   /*ppg: OK, so we define an H box as either A(!C)AN(!G)A or A(!C)AN(!G)NA*/
   hit=0;

   if((window[0]=='A')&&(window[2]=='A')&&(window[5]=='A')&&(window[1]!='C')&&(window[4]!='G')) /* H1 check */
   /*if((window[0]=='A')&&(window[2]=='A')&&(window[5]=='A')&&(window[1]=='C'))*/ /* H1 check */
   /*if((window[0]=='A')&&(window[2]=='A')&&(window[5]=='A'))*/
  {/*printf("H1 found: %s\n",window);*/ hit=1;}

   if(hit==0)
    {
      if((window[0]=='A')&&(window[2]=='A')&&(window[6]=='A')&&(window[1]!='C')&&(window[4]!='G')) /* H2 check */

      /*if((window[0]=='A')&&(window[2]=='A')&&(window[6]=='A')&&(window[1]=='C'))*/ /* H2 check */

	/*if((window[0]=='A')&&(window[2]=='A')&&(window[6]=='A'))*/
      {/*printf("H2 found: %s\n",window);*/ hit=2;}
    }


   /* H to AHA search */

   if((hit==1)||(hit==2))
    {

      /*printf("ape=%d\n",match(window[1], window[3], window[4], window[5], window[6], 'W', 5));*/

      /*ppg: Here we make sure it's a "good" H box before we look for psi3,4 and fold*/
      /*if(match(window[1], window[3], window[4], window[5], window[6], 'W', 5)>400)
	{*/

     filepos=ftell(pek1);    /* save the filepointer */

     if(hit==1) fseek(pek1,Hlength1,SEEK_CUR); /* move pointer to end of Hbox */
      else fseek(pek1,Hlength2,SEEK_CUR);


     CheckHtoAHA(HtoPSI3_min, PSI3toPSI4, i, HtoAHA, HtoPSI3, PSI4toAHA+strlen(psi4), psi3, psi4);

     fseek(pek1,filepos,SEEK_SET); /* restores the filepointer */
 
    } /* whether it was H1 or H2 */

 } /* main length loop */

 printf("Total No. of hits = %d\n",no_hits+1);

 sort_save();

fclose(pek1);
fclose(pek2);
exit(0);
} /* endof program */

void sort_save(void)
{
  int out, in, i;

  for(out=no_good_hits; out>0; out--)
    {
     for(in=0; in<out; in++)
      {
       if( info[in].score < info[in+1].score )
	 swap(in); /* swap elements in and in+1 */
      }
    }

fprintf(pek2,"\\\\\\\\\\\\\\\\\\\\\\\\\\\\\\\\\\\\\\\\\\\\\\\\\\\\\\\\\\\\\\\\\\\\\\\\\\\\\\\\\\\\\\\\\\\\\\\\\\\\\\\\\\\\\\\\\\\\\\\\\\\\\\\\\\\\\\\\\\\\\\\\\\\\\n\n");
  for (i=0; i<no_good_hits+1; i++)
    {
      fprintf(pek2,"%s",info[i].str1);
      fprintf(pek2,"%s",info[i].str2);
      fprintf(pek2,"%s",info[i].str3);
      fprintf(pek2,"%s",info[i].str4);
      fprintf(pek2,"%s",info[i].str5);
      fprintf(pek2,"%s",info[i].str6);
      fprintf(pek2,"%s",info[i].str7);
      fprintf(pek2,"%s",info[i].str8);
      fprintf(pek2,"%s",info[i].str9);
      fprintf(pek2,"%s",info[i].str10);
      fprintf(pek2,"%s",info[i].str11);
      fprintf(pek2,"%s",info[i].str12);
      fprintf(pek2,"%s",info[i].str13);
      fprintf(pek2,"%s",info[i].str14);
      fprintf(pek2,"%s",info[i].str15);
      fprintf(pek2,"%s",info[i].str16);
      fprintf(pek2,"%s",info[i].str17);
      fprintf(pek2,"%s",info[i].str18);
      fprintf(pek2,"%s",info[i].str19);;

      fprintf(pek2,"\n\\\\\\\\\\\\\\\\\\\\\\\\\\\\\\\\\\\\\\\\\\\\\\\\\\\\\\\\\\\\\\\\\\\\\\\\\\\\\\\\\\\\\\\\\\\\\\\\\\\\\\\\\\\\\\\\\\\\\\\\\\\\\\\\\\\\\\\\\\\\\\\\\\\\\n\n");

   }
}


void swap(int k) /* swaps elements k and k+1 */
{

strcpy(info[STRUC_ARRAY-1].str1,info[k].str1);
strcpy(info[STRUC_ARRAY-1].str2,info[k].str2);
strcpy(info[STRUC_ARRAY-1].str3,info[k].str3);
strcpy(info[STRUC_ARRAY-1].str4,info[k].str4);
strcpy(info[STRUC_ARRAY-1].str5,info[k].str5);
strcpy(info[STRUC_ARRAY-1].str6,info[k].str6);
strcpy(info[STRUC_ARRAY-1].str7,info[k].str7);
strcpy(info[STRUC_ARRAY-1].str8,info[k].str8);
strcpy(info[STRUC_ARRAY-1].str9,info[k].str9);
strcpy(info[STRUC_ARRAY-1].str10,info[k].str10);
strcpy(info[STRUC_ARRAY-1].str11,info[k].str11);
strcpy(info[STRUC_ARRAY-1].str12,info[k].str12);
strcpy(info[STRUC_ARRAY-1].str13,info[k].str13);
strcpy(info[STRUC_ARRAY-1].str14,info[k].str14);
strcpy(info[STRUC_ARRAY-1].str15,info[k].str15);
strcpy(info[STRUC_ARRAY-1].str16,info[k].str16);
strcpy(info[STRUC_ARRAY-1].str17,info[k].str17);
strcpy(info[STRUC_ARRAY-1].str18,info[k].str18);
strcpy(info[STRUC_ARRAY-1].str19,info[k].str19);
info[STRUC_ARRAY-1].score=info[k].score;


strcpy(info[k].str1,info[k+1].str1);
strcpy(info[k].str2,info[k+1].str2);
strcpy(info[k].str3,info[k+1].str3);
strcpy(info[k].str4,info[k+1].str4);
strcpy(info[k].str5,info[k+1].str5);
strcpy(info[k].str6,info[k+1].str6);
strcpy(info[k].str7,info[k+1].str7);
strcpy(info[k].str8,info[k+1].str8);
strcpy(info[k].str9,info[k+1].str9);
strcpy(info[k].str10,info[k+1].str10);
strcpy(info[k].str11,info[k+1].str11);
strcpy(info[k].str12,info[k+1].str12);
strcpy(info[k].str13,info[k+1].str13);
strcpy(info[k].str14,info[k+1].str14);
strcpy(info[k].str15,info[k+1].str15);
strcpy(info[k].str16,info[k+1].str16);
strcpy(info[k].str17,info[k+1].str17);
strcpy(info[k].str18,info[k+1].str18);
strcpy(info[k].str19,info[k+1].str19);
info[k].score=info[k+1].score;


strcpy(info[k+1].str1,info[STRUC_ARRAY-1].str1);
strcpy(info[k+1].str2,info[STRUC_ARRAY-1].str2);
strcpy(info[k+1].str3,info[STRUC_ARRAY-1].str3);
strcpy(info[k+1].str4,info[STRUC_ARRAY-1].str4);
strcpy(info[k+1].str5,info[STRUC_ARRAY-1].str5);
strcpy(info[k+1].str6,info[STRUC_ARRAY-1].str6);
strcpy(info[k+1].str7,info[STRUC_ARRAY-1].str7);
strcpy(info[k+1].str8,info[STRUC_ARRAY-1].str8);
strcpy(info[k+1].str9,info[STRUC_ARRAY-1].str9);
strcpy(info[k+1].str10,info[STRUC_ARRAY-1].str10);
strcpy(info[k+1].str11,info[STRUC_ARRAY-1].str11);
strcpy(info[k+1].str12,info[STRUC_ARRAY-1].str12);
strcpy(info[k+1].str13,info[STRUC_ARRAY-1].str13);
strcpy(info[k+1].str14,info[STRUC_ARRAY-1].str14);
strcpy(info[k+1].str15,info[STRUC_ARRAY-1].str15);
strcpy(info[k+1].str16,info[STRUC_ARRAY-1].str16);
strcpy(info[k+1].str17,info[STRUC_ARRAY-1].str17);
strcpy(info[k+1].str18,info[STRUC_ARRAY-1].str18);
strcpy(info[k+1].str19,info[STRUC_ARRAY-1].str19);
info[k+1].score=info[STRUC_ARRAY-1].score;


}


int wobbler1(char str[20],char p3[20])
{
  int i,j, k, wob=0;
  /*ppg: Just a thought, why not use a pair function? return 1 if it can pair else 0.*/

  i=strlen(p3);

  mismatch1_1=2; /* assumes that we got a screwup */
  k=-1;

  for(j=i-1; j>=0; j-- )
      if(str[j]!=p3[j]) { wob=1; k=j; break;}     

  if((j==0)&&(wob==0)) mismatch1_1=0; /* perfect */

  /* element j differs in some way */

  if(wob==1)	/* U --> C, G --> A in str genome */
    {

      if ( (str[j]=='U' && p3[j]=='C') || (str[j]=='G' && p3[j]=='A'))
  	{ 
          mismatch1_1=1; /* just a wobble */
	  wob=0;
  	for(k=j-1; k>=0; k-- )
	  if(str[k]!=p3[k]) { if(strlen(p3)-k-1 >= L3) wob=0; else wob=1; break;}     
      	}
       else if(strlen(p3)-k-1 >= L3) wob=0;
    }
  
PSI3_Length_1=strlen(p3)-k-1;

/*printf("p3_L = %d wob = %d\n",PSI3_Length_1, wob);
  printf("str=%s\np3= %s\n\n", str, p3); */

  /* wob = 1 actually means FALSE */

  return(wob);

}


int wobbler2(char str[20],char p3[20])
{
  int i,j, k, wob=0;

  i=strlen(p3);

  k=i;

  mismatch2_1=2; /* assumes that we got a screwup */
 
  for(j=0; j<i; j++ )
      if(str[j]!=p3[j]) { wob=1; k=j; break;}     


  if((j==i-1)&&(wob==0)) mismatch2_1=0; /* perfect */

/* element j differs in some way */

  if(wob==1)  /* U --> C, G --> A in str genome */
    {
      if ( (str[j]=='U' && p3[j]=='C') || (str[j]=='G' && p3[j]=='A'))
  	{
        mismatch2_1=1; /* just a wobble */
  	wob=0;
  	for(k=j+1; k<i; k++ )
      	    if(str[k]!=p3[k]) { if(k >= L4) wob=0; else  wob=1; break;}     
      	}
        else if(k>= L4) wob=0;
    }

PSI4_Length_1=k;

 if(PSI3_Length_1+PSI4_Length_1-9 < 0) wob=1;

 /*printf("p4_L = %d wob = %d\n",PSI4_Length_1, wob);
   printf("str=%s\np4= %s\n\n", str, p3); */

  /* wob = 1 actually means FALSE */

  return(wob);

}


int wobbler3(char str[20],char p3[20])
{
  int i,j, k, wob=0;
  /*ppg: Just a thought, why not use a pair function? return 1 if it can pair else 0.*/

  i=strlen(p3);

  mismatch1=2; /* assumes that we got a screwup */
  k=-1;

  for(j=i-1; j>=0; j-- )
      if(str[j]!=p3[j]) { wob=1; k=j; break;}     

  if((j==0)&&(wob==0)) mismatch1=0; /* perfect */

  /* element j differs in some way */

  if(wob==1)	/* U --> C, G --> A in str genome */
    {

      if ( (str[j]=='U' && p3[j]=='C') || (str[j]=='G' && p3[j]=='A'))
  	{ 
          mismatch1=1; /* just a wobble */
	  wob=0;
  	for(k=j-1; k>=0; k-- )
	  if(str[k]!=p3[k]) { if(strlen(p3)-k-1 >= L3) wob=0; else wob=1; break;}     
      	}
       else if(strlen(p3)-k-1 >= L3) wob=0;
    }
  
PSI3_Length=strlen(p3)-k-1;

/*printf("p3_L = %d wob = %d\n",PSI3_Length, wob);
  printf("str=%s\np3= %s\n\n", str, p3); */

  /* wob = 1 actually means FALSE */

  return(wob);

}


int wobbler4(char str[20],char p3[20])
{
  int i,j, k, wob=0;

  i=strlen(p3);

  k=i;

  mismatch2=2; /* assumes that we got a screwup */
 
  for(j=0; j<i; j++ )
      if(str[j]!=p3[j]) { wob=1; k=j; break;}     


  if((j==i-1)&&(wob==0)) mismatch2=0; /* perfect */

/* element j differs in some way */

  if(wob==1)  /* U --> C, G --> A in str genome */
    {
      if ( (str[j]=='U' && p3[j]=='C') || (str[j]=='G' && p3[j]=='A'))
  	{
        mismatch2=1; /* just a wobble */
  	wob=0;
  	for(k=j+1; k<i; k++ )
      	    if(str[k]!=p3[k]) { if(k >= L4) wob=0; else  wob=1; break;}     
      	}
        else if(k>= L4) wob=0;
    }

PSI4_Length=k;

 if(PSI3_Length+PSI4_Length-9 < 0) wob=1;

 /*printf("p4_L = %d wob = %d\n",PSI4_Length, wob);
   printf("str=%s\np4= %s\n\n", str, p3); */

  /* wob = 1 actually means FALSE */

  return(wob);

}


int CheckHtoAHA(int dist1, int dist2, int glob_pos, int tot_length, int lim_a, int lim_b, char s1[20], char s2[20])
 {
 char aha[3+1],h_to_aha[HtoAHA+DOWNSTREAM_ARRAY+Hlength2+40];
 int j,k,l,m;
 long filepos2,filepos3, filepos4;
 char p[20], q[20];
 int success=0;
 int p3p4_found;
 int psi1_2_good;
 double gscore, sec_score;


p3p4_found=0;

   for(j=0; j<lim_a;j++)
    {
      /*if(p3p4_found!=0) break;*/

     fgets(p,strlen(s1)+1,pek1); 
     fseek(pek1,-(strlen(s1)-1),SEEK_CUR); /* move back begin+1 ! */

       if((wobbler3(p,s1)==0)&&(j>dist1))
      { 

	/*printf("H at %ld, %s at position = %ld away from H\n",glob_pos,p,j);*/
       filepos2=ftell(pek1);

       for(k=j; k<tot_length; k++)
        {

          /*if(p3p4_found!=0) break;*/

          fgets(q,strlen(s2)+1,pek1); 
          fseek(pek1,-(strlen(s2)-1),SEEK_CUR); /* move back begin+1 ! */

	  if((wobbler4(q,s2)==0)&&(k>j+dist2))
	   {

	     /*printf("%s at position away from %s = %ld\n",q,p,k-j);*/
            filepos3=ftell(pek1);

             for(l=k; l<k+lim_b; l++)
              {
	       fgets(aha,3+1,pek1);   /* AHA length of 3 */
               fseek(pek1,-(3-1),SEEK_CUR); /* move back begin+1 ! */
               
	       if(((aha[0]=='A')&&(aha[2]=='A')&&(aha[1]!='G'))&&(l>k+PSI4toAHA_min+3+1))
	       
	     /*if(((aha[0]=='A')&&(aha[2]=='A'))&&(l>k+PSI4toAHA_min+3+1))*/
		{

               p3p4_found=1;
	       success=0;
               for(m=0; m<2; m++) /* fold up to two times ! */
		 {
                   if((success==1)&&(gscore>90.0)) { fseek(pek1,filepos4,SEEK_SET); break;}
                   /* it's good enough it also means that 85 is just as good as 95 for example */
		   /*ppg: So if we have found andH+P3+P4+AHA and "gscore" is sufficient then fold the bugger.*/

		   if(m==0) DOWNSTREAM=100;
		   else if(m==1) DOWNSTREAM=120;

		   filepos4=ftell(pek1); /* saving AHA position */
		   fseek(pek1,filepos,SEEK_SET); /* put it to H-box+1 */

                 fseek(pek1,-1-DOWNSTREAM,SEEK_CUR); /* Now h_to_aha goes downstream too */
                 if(hit==2)
                 fgets(h_to_aha,l+7+3+4+DOWNSTREAM,pek1); /* H2+3+AHA+1 */
                 else
                 fgets(h_to_aha,l+6+3+4+DOWNSTREAM,pek1); /* H1+3+AHA+1 */

                 /* actually reading the whole sequence forward */


                 if(Check_for_Hmin(h_to_aha,j+1,k-j+1-strlen(s1))!=0)
		   { 

                     /* left mount > 50, computing broadness of min etc.*/
/*ppg: bad_mount equals one if the heights of PSI3 and PSI4 are low (4) or the width of downstream mountain is less than 50.  */
/*ppg: count_min is the length of the minima in the region of the H box. */
/*ppg: So if the 2ndary struct fits our model. Success! */


	//printf("%ld %ld\n",bad_mount,count_min);
                     if((bad_mount!=1)&&(count_min>=0)) 
                      {


                        /* secondary structure is reasonable */
                        success=1;
                        no_hits++; 

                        /* also score broadness of H-min */

                        sec_score=secstruc_spline_test();

			printf("sec_score = %lf\n",sec_score);

                        if(sec_score<300.0)
			{


			  /* j+1 is the H -> psi3 distance */
                        gscore=scores(window, aha, count_min, sec_score, j+1, 16+k);
                        
                        if(no_good_hits>=STRUC_ARRAY-1){puts("To many hits!\n"); exit(0);}

printf("gscore = %lf\n",gscore);

                        if(gscore>75.0) /* save it if score is > 75% */
			 {

                           /* not done right now */
			   if(/*stability(sec_score, h_to_aha)*/100.0<600.0)
			     {

			
                        no_good_hits++;

                           

                        sprintf(info[no_good_hits].str2,"PSI3 = %s Found = %s L3=%d\n",psi3, p,PSI3_Length);
                        sprintf(info[no_good_hits].str3,"PSI4 = %s Found = %s L4=%d\n",psi4,q,PSI4_Length);
                        sprintf(info[no_good_hits].str4,"H(%d) = %s at glob=%ld , PSI3 at position = %ld away from H\n",hit,window,glob_pos,j+1);

                        sprintf(info[no_good_hits].str5,"PSI4 at position away from PSI3 = %ld\n",k-j+1-strlen(s1));
                        sprintf(info[no_good_hits].str6,"AHA found at position away from PSI4 = %ld\n",l-k+1-strlen(s2)); 
                        sprintf(info[no_good_hits].str7,"%s\n",h_to_aha);
                        sprintf(info[no_good_hits].str8,"%s\n",outstruct_glob);
                        sprintf(info[no_good_hits].str9,"DOWNSTREAM = %d\n",DOWNSTREAM);

                        sprintf(info[no_good_hits].str10, " score1(prim_struc) = %d %%\n score2(sec_struc) = %d %%\n score3(wobble) = %d %%\n score4(PSI_L) = %d %%\n score5(Hmin) = %d %%\n score6(H->PSI3) = %d %%\n score7(H->AHA = %d) = %d %%\n\n", (int)(100*score1), (int)(100*score2), (int)(100*score3),(int)(100*score4), (int)(100*score5),(int)(100*score6), 16+k, (int)(100*score7));

                        sprintf(info[no_good_hits].str11,"Tot_Score = (10 x score1 + 2 x score2 + 0.5 x score3 + 2 x score6 + 1 x score7)/15.5 = %d %%\n", (int)(tot_score));

                        info[no_good_hits].score=(int)(tot_score);


                        printf("PSI3 = %s Found = %s L3=%d\n",psi3, p,PSI3_Length);
                        printf("PSI4 = %s Found = %s L4=%d\n",psi4,q,PSI4_Length);
                        printf("H(%d) = %s at glob=%ld, PSI3 at position = %ld away from H\n",hit,window,glob_pos,j+1);

                 
                        printf("PSI4 at position away from PSI3 = %ld\n",k-j+1-strlen(s1));
                        printf("AHA found at position away from PSI4 = %ld\n",l-k+1-strlen(s2)); 
                        printf("No. good hits so far = %d\n\n",no_good_hits+1);
                        printf("%s\n",h_to_aha);
                        printf("%s\n",outstruct_glob);
                        printf("DOWNSTREAM = %d\n",DOWNSTREAM);

                        printf(" score1(prim_struc) = %d %%\n score2(sec_struc) = %d %%\n score3(wobble) = %d %%\n score4(PSI_L) = %d %%\n score5(Hmin) = %d %%\n score6(H->PSI3) = %d %%\n score7(H->AHA = %d) = %d %%\n\n", (int)(100*score1), (int)(100*score2), (int)(100*score3),(int)(100*score4), (int)(100*score5), (int)(100*score6), 16+k, (int)(100*score7));

                        printf("Tot_Score = (10 x score1 + 2 x score2 + 0.5 x score3 + 2 x score6 + 1 x score7)/15.5 = %d %%\n", (int)(tot_score));


			     }

			 }

                       } /* end sec_score test */


                     }

		   }
		 
                 fseek(pek1,filepos4,SEEK_SET);

		}

              }
	       
            }

            fseek(pek1,filepos3,SEEK_SET);
          }

	}

       fseek(pek1,filepos2,SEEK_SET);

      }


    }

return(1);
 }

int Check_for_psi1_2(char psi1_2_h_to_aha[HtoAHA+DOWNSTREAM_ARRAY+Hlength2+40])
{
int i,j,k,l;
char psi1_2_str[DOWNSTREAM_ARRAY+1]; /* with terminating 0-character */
char psi1[20], psi2[20], genome1[20], genome2[20];
int data[44];
int Distance_1_2, Distance_2_H;


really_good=0;
good=0;

for(i=0; i<DOWNSTREAM_ARRAY+1; i++)
  psi1_2_str[i]='\0';

for(i=0; i<DOWNSTREAM; i++)
 psi1_2_str[i]=psi1_2_h_to_aha[i];

/*printf("DS = %s\n",psi1_2_str);*/

data[0]=2; data[1]=3; data[2]=4;
data[3]=6; data[4]=7; data[5]=8;
data[6]=10; data[7]=13; data[8]=14;
data[9]=15; data[10]=17; data[11]=22;
data[12]=24; data[13]=30; data[14]=31;
data[15]=32; data[16]=33; data[17]=34;
data[18]=35; data[19]=36; data[20]=37;
/* Sno's */
data[21]=9; data[22]=11; data[23]=18;
data[24]=20; data[25]=21; data[26]=23;
data[27]=26; data[28]=27; data[29]=28;
data[30]=38; data[31]=41; data[32]=42;
data[33]=43; data[34]=44;
/* Ant's PSI1 PSI2 maps */ 
data[35]=1; data[36]=5; data[37]=12;
data[38]=16; data[39]=19; data[40]=25;
data[41]=29; data[42]=39; data[43]=40;

for(l=0; l<44; l++)
{

PSI_MAP_1_2=data[l];

 if(PSI_MAP_1_2!=PSI_MAP) /* check that it's a new psimap */
  {


if(PSI_MAP_1_2==2)
  {strcpy(psi1,"GGAACUAUCA");
   strcpy(psi2,"UAAACGAUAA");}     /* 2  heavy */
else
  if(PSI_MAP_1_2==3)
   {strcpy(psi1,"UUUUUUAUCU");
   strcpy(psi2,"UAAAUACAUC");}     /* 3 heavy */
else
  if(PSI_MAP_1_2==4)
   {strcpy(psi1,"AUAGGGCAGA");
   strcpy(psi2,"UUUGAAUGAA");}     /* 4  heavy */
else
if(PSI_MAP_1_2==6)
   {strcpy(psi1,"CCCAAAGUUC");
   strcpy(psi2,"CUACGAGCUU");}     /* 6 */
else
if(PSI_MAP_1_2==7)
   {strcpy(psi1,"UUGAACACUC");
   strcpy(psi2,"AUUUUUUCAA");}     /* 7 */
else
if(PSI_MAP_1_2==8)
   {strcpy(psi1,"GCCUGCUUUG");
   strcpy(psi2,"CACUCUAAUU");}     /* 8 */
else   
if(PSI_MAP_1_2==10)
   {strcpy(psi1,"GAGUCAAAUU");
   strcpy(psi2,"GCCGCAGGCU");}     /* 10 */
else
if(PSI_MAP_1_2==13)
   {strcpy(psi1,"AUCACUCCAC");
   strcpy(psi2,"ACUAAGAACG");}     /* 13 */
else
if(PSI_MAP_1_2==14)
   {strcpy(psi1,"GUUAUUGCCU");
   strcpy(psi2,"AACUUCCAUC");}     /* 14 */
else
if(PSI_MAP_1_2==15)
   {strcpy(psi1,"CUCUUACUCA");
   strcpy(psi2,"UCCAUCCGAA");}     /* 15 */
else
if(PSI_MAP_1_2==17)
   {strcpy(psi1,"GAGCUUCUGC");
   strcpy(psi2,"UCCUGAGGGA");}     /* 17 */
else
if(PSI_MAP_1_2==22)
   {strcpy(psi1,"CUUACAUAUU");
   strcpy(psi2,"AAGUUUGAGA");}     /* 22 */
else
if(PSI_MAP_1_2==24)
   {strcpy(psi1,"AUGGCCCACU");
   strcpy(psi2,"AAGCUCUUCA");}     /* 24 */
else
if(PSI_MAP_1_2==30)
   {strcpy(psi1,"UUAAGAGAGU");
   strcpy(psi2,"UAGUUACUCC");}     /* 30 */
else
if(PSI_MAP_1_2==31)
   {strcpy(psi1,"UACCUUAAGA");
   strcpy(psi2,"GUCAUAGUUA");}     /* 31 */
else
if(PSI_MAP_1_2==32)
   {strcpy(psi1,"GCUACCUUAA");
   strcpy(psi2,"GAGUCAUAGU");}     /* 32 */
else
if(PSI_MAP_1_2==33)
   {strcpy(psi1,"CUCGUUAAUC");
   strcpy(psi2,"UUCAUGCGCG");}     /* 33 */
else
if(PSI_MAP_1_2==34)
   {strcpy(psi1,"AGAUAGUAGA");
   strcpy(psi2,"GGGACAGUGG");}     /* 34 */
else
if(PSI_MAP_1_2==35)
   {strcpy(psi1,"GGUUUCGCUA");
   strcpy(psi2,"UAGUAGAUAG");}     /* 35 */
else
if(PSI_MAP_1_2==36)
   {strcpy(psi1,"GUGGUUUCGC");
   strcpy(psi2,"GAUAGUAGAU");}     /* 36 */
else
if(PSI_MAP_1_2==37)
   {strcpy(psi1,"AACUAGAGUC");
   strcpy(psi2,"GCUCAACAGG");}     /* 37 */
else
if(PSI_MAP_1_2==9)
   {strcpy(psi1,"GACGGUAUCU");
   strcpy(psi2,"UCAUCUUCGA");}     /* 9  sn31 */
else   
if(PSI_MAP_1_2==11)
   {strcpy(psi1,"CGUGUUGAGU");
   strcpy(psi2,"AAUUAAGCCG");}     /* 11 sn36 */
else   
if(PSI_MAP_1_2==18)
   {strcpy(psi1,"UUACCUCAUA");
   strcpy(psi2,"ACUGAUACGA");}     /* 18 sn8 */
else
if(PSI_MAP_1_2==20)
   {strcpy(psi1,"AACCUCUAAU");
   strcpy(psi2,"UUCGCUUUAC");}     /* 20 sn5 */
else
if(PSI_MAP_1_2==21)
   {strcpy(psi1,"UAAAGUUUGA");
   strcpy(psi2,"AUAGGUCAAG");}     /* 21 sn33 */
else   
if(PSI_MAP_1_2==23)
   {strcpy(psi1,"ACUUCUUACA");
   strcpy(psi2,"UUUAAAGUUU");}     /* 23 sn44 */
else   
if(PSI_MAP_1_2==26)
   {strcpy(psi1,"AUUAGACAGU");
   strcpy(psi2,"GAUUCCCCUU");}     /* 26 sn11 */
else
if(PSI_MAP_1_2==27)
   {strcpy(psi1,"UUUAAUUAGA");
   strcpy(psi2,"GUCAGAUUCC");}     /* 27 sn3 */
else   
if(PSI_MAP_1_2==28)
   {strcpy(psi1,"GCACUGGGCA");
   strcpy(psi2,"AAUCACAUUG");}     /* 28 sn32 */
else   
if(PSI_MAP_1_2==38)
   {strcpy(psi1,"UCAUGGUUUG");
   strcpy(psi2,"UUCACACUGA");}     /* 38 sn 189 */
else
if(PSI_MAP_1_2==41)
   {strcpy(psi1,"AUGAUAGGAA");
   strcpy(psi2,"GCCGACAUCG");}     /* 41 sn34 */
else
if(PSI_MAP_1_2==42)
   {strcpy(psi1,"UUAGUGGGUG");
   strcpy(psi2,"CAAUCCAACG");}     /* 42 sn10 */
else
if(PSI_MAP_1_2==43)
   {strcpy(psi1,"AAACCCAGCU");
   strcpy(psi2,"CGUUCCCUAU");}     /* 43 sn37 */
else
if(PSI_MAP_1_2==44)
   {strcpy(psi1,"AGGGUAAAAC");
   strcpy(psi2,"ACCUGUCUCA");}     /* 44 sn42 */

else
if(PSI_MAP_1_2==1)
    {strcpy(psi1,"AACGAUAACU");
    strcpy(psi2,"UUUAAUGAGC");}     /* 1 */
else
if(PSI_MAP_1_2==5)
    {strcpy(psi1,"UAUUUAUUGU");
    strcpy(psi2,"CUACCUCCCU");}     /* 5 */
else
if(PSI_MAP_1_2==12)
    {strcpy(psi1,"UCCCCGUGUU");
    strcpy(psi2,"GUCAAAUUAA");}     /* 12 */
else
if(PSI_MAP_1_2==16)
    {strcpy(psi1,"CUGCUAUCCU");
    strcpy(psi2,"GGGAAACUUC");}     /* 16 */
else
if(PSI_MAP_1_2==19)
    {strcpy(psi1,"CGCUUUACCU");
    strcpy(psi2,"UAAAACUGAU");}     /* 19 */
else
if(PSI_MAP_1_2==25)
    {strcpy(psi1,"UCUGCUUACC");
    strcpy(psi2,"AAAUGGCCCA");}     /* 25 */
else
if(PSI_MAP_1_2==29)
    {strcpy(psi1,"AAGAGAGUCA");
    strcpy(psi2,"GUUACUCCCG");}     /* 29 */
else
if(PSI_MAP_1_2==39)
    {strcpy(psi1,"UGACUGCCAC");
    strcpy(psi2,"GCCAGUUAUC");}     /* 39 */
else
if(PSI_MAP_1_2==40)
    {strcpy(psi1,"GACAUCGAAG");
    strcpy(psi2,"UCAAAAAGCA");}     /* 40 */
else {puts("Error in PSI_MAP!\n"); exit(0);}

for(j=0; j<DOWNSTREAM-9; j++)
{
 
genome1[0]=psi1_2_str[j];
genome1[1]=psi1_2_str[j+1];
genome1[2]=psi1_2_str[j+2];
genome1[3]=psi1_2_str[j+3];
genome1[4]=psi1_2_str[j+4];
genome1[5]=psi1_2_str[j+5];
genome1[6]=psi1_2_str[j+6];
genome1[7]=psi1_2_str[j+7];
genome1[8]=psi1_2_str[j+8];
genome1[9]=psi1_2_str[j+9];
genome1[10]='\0';


if(wobbler1(genome1,psi1)==0)
 {
   /*printf("Found genome1 = %s psi_L1= %d at position %d\n",genome1, PSI3_Length_1,j+1);*/

for(k=j+10; k<DOWNSTREAM-9; k++)
{

genome2[0]=psi1_2_str[k];
genome2[1]=psi1_2_str[k+1];
genome2[2]=psi1_2_str[k+2];
genome2[3]=psi1_2_str[k+3];
genome2[4]=psi1_2_str[k+4];
genome2[5]=psi1_2_str[k+5];
genome2[6]=psi1_2_str[k+6];
genome2[7]=psi1_2_str[k+7];
genome2[8]=psi1_2_str[k+8];
genome2[9]=psi1_2_str[k+9];
genome2[10]='\0';

if(wobbler2(genome2,psi2)==0)
 {
Distance_1_2 = k+1-(j+1+9)-1;
Distance_2_H = DOWNSTREAM-(k+1)+1;

if((Distance_1_2>20)&&(Distance_2_H>10)&&(Distance_2_H<18))
  {
   good++;

   save_good_PSI_MAP_1_2=PSI_MAP_1_2;
   save_good_PSI_MAP=PSI_MAP;
   save_good_PSI3_Length_1=PSI3_Length_1;
   save_good_PSI4_Length_1=PSI4_Length_1;
   save_good_Distance_1_2=Distance_1_2;
   save_good_Distance_2_H=Distance_2_H;

   strcpy(psi1_good, psi1); 
   strcpy(psi2_good, psi2); 

   strcpy(genome1_good, genome1); 
   strcpy(genome2_good, genome2); 


    /* Is it a really good one ? */
if((Distance_1_2<38)&&(Distance_1_2>24)&&(Distance_2_H>12)&&(Distance_2_H<17))
  /*&&(PSI_MAP_1_2<PSI_MAP))*/
  {
   really_good++;
   save_really_good_PSI_MAP_1_2=PSI_MAP_1_2;
   save_really_good_PSI_MAP=PSI_MAP;
   save_really_good_PSI3_Length_1=PSI3_Length_1;
   save_really_good_PSI4_Length_1=PSI4_Length_1;
   save_really_good_Distance_1_2=Distance_1_2;
   save_really_good_Distance_2_H=Distance_2_H;

   strcpy(psi1_really_good, psi1); 
   strcpy(psi2_really_good, psi2); 

   strcpy(genome1_really_good, genome1); 
   strcpy(genome2_really_good, genome2); 

   /*printf("Found genome1 = %s psi_L1= %d at position %d\n",genome1, PSI3_Length_1,j+1);
   printf("Found genome2 = %s psi_L2= %d at position %d\n",genome2, PSI4_Length_1,k+1);
   printf("Distance between genome1 and genome2 = %d\n",Distance_1_2);
   printf("Distance from genome2(start) to beginning of H-box = %d\n",Distance_2_H);*/


  }

  }

 }

}

}

}
}
}

if(really_good>0) return(2);
else
if(good>0) return(1);
else
return(0);

}

int stability(double check_sec_score, char check_h_to_aha[HtoAHA+DOWNSTREAM_ARRAY+Hlength2+40])
{
char *instruct;
char *outstruct;
int size, i, temp;
double sec_score_old;

size=HtoAHA+DOWNSTREAM_ARRAY+Hlength2+40;

instruct = (char* ) space(sizeof(char)*(size+1));

outstruct = (char* ) space(sizeof(char)*(size+1));

dangles=0;


/*1*/read_parameter_file ("vienna13.par"); /* old parameters */
/*2*/update_fold_params(); 
/*3*//*initialize_fold(size+1);*/

strcpy(instruct, check_h_to_aha);


fold(instruct,outstruct);


for(i=0; i<size; i++)
  mplot_glob[i] = 0;

         
            for(i=0; i<=struc_length_glob; i++)
             {

	       if( outstruct[i] == '(' )
     		 {  
		    temp = mplot_glob[i];
		    mplot_glob[i+1] = temp + 1;
                 }
          	else if( outstruct[i] == ')' )
     		 {
		    temp = mplot_glob[i]; 
                    mplot_glob[i+1] = temp - 1;
                 }
     	        else 
     		{
		    temp = mplot_glob[i]; 
		    mplot_glob[i+1] = temp;
		}

             }
             
             
free(instruct);
free(outstruct);
/*free_arrays();*/

sec_score_old=secstruc_spline_test();


printf("stab %lf\n",fabs(check_sec_score - sec_score_old));

return(fabs(check_sec_score - sec_score_old));


}


double secstruc_spline_test(void)
{
double x[300], a[300], b[300], h;
double xx,yy[1001], A, sum;
int count, i, start, end, infloop=0;
int struc_length_loc;

end=0;
while(1)
  {
infloop++;
for(i=end; i<struc_length_glob; i++)
  if(mplot_glob[i]!=0) {start=i; break;}

for(i=start; i<struc_length_glob; i++)
  if((mplot_glob[i]<5)&&(i-start>20)) {end=i; break;}

if((end-start>40)||(infloop>3)) break;
  }

start=start-1;

printf("start = %d end = %d\n",start, end);


/*start takes care of the zeros in the beginning
  that otherwize destroys the comparison */


for(i=start; i<struc_length_glob; i++)
 x[i-start]=(double)(i-start)/(double)(struc_length_glob-1-start);


h=1.0/(double)(struc_length_glob-1-start);

for(i=start; i<struc_length_glob; i++)
  a[i-start]=mplot_glob[i];


struc_length_loc=struc_length_glob-start;

/*for(i=0; i<struc_length_glob; i++)
{ printf("%lf\n",a[i]); getchar();}*/

a[struc_length_loc]=0.0;
for(i=0; i<struc_length_loc; i++)
 b[i]=(a[i+1]-a[i])/h;


xx=-0.001;
count=0;
for(i=0; i<1000; i++)
  {
   xx=xx+0.001;
   if(xx>=x[count+1]) 
    count++;
   yy[i]=a[count]+b[count]*(xx-x[count]);

  }
 yy[1000]=0.0;


 /* Area */
A=0.0;
for(i=0; i<1001; i++)
 A=A+0.001*yy[i];

/* Normalize */
for(i=0; i<1001; i++)
 yy[i]=yy[i]/A;


if(DOWNSTREAM==100)
 {
sum=0.0;
for(i=0; i<1001; i++)
   sum=sum+(yy[i]-mean100[i])*(yy[i]-mean100[i]);
 }
else if(DOWNSTREAM==110)
 {
sum=0.0;
for(i=0; i<1001; i++)
   sum=sum+(yy[i]-mean110[i])*(yy[i]-mean110[i]);
 }
else if(DOWNSTREAM==120)
 {
sum=0.0;
for(i=0; i<1001; i++)
   sum=sum+(yy[i]-mean120[i])*(yy[i]-mean120[i]);
 }
 else {puts("Error in secstruc_spline_test!"); exit(0);}

/*for(i=0; i<1001; i++)
  printf("%lf\n",yy[i]);*/


return(sum);
}

int match(char N2, char N4, char N5, char A6, char A7, char H, int str_size)
{
  int i,j,ant_score,max;
  char  known[16][7];
  char cand[7];
  int max_known;

cand[0]=N2;
cand[1]=N4;
cand[2]=N5;
cand[3]=A6;
cand[4]=A7;
cand[5]=H;
cand[6]='\0';


/* printf(" cand = %s\n", cand);
   getchar();*/


/* AN2A N4N5A6A7 AHA */

/* format: N2N4N5A6A7H */

 strcpy(known[0],"GUCAAU"); /*2*/
 strcpy(known[1],"GCCAAC"); /*1*/
 strcpy(known[2],"GGCAAU"); /*1*/
 strcpy(known[3],"GUAGAC"); /*1*/
 strcpy(known[4],"AUAGAC"); /*1*/
 strcpy(known[5],"GACAAC"); /*1*/
 strcpy(known[6],"AACAAU"); /*1*/
 strcpy(known[7],"GUAAAC"); /*2*/
 strcpy(known[8],"GUUAAC"); /*2*/
 strcpy(known[9],"AUUAAC"); /*1*/
 strcpy(known[10],"GUUGAC"); /*1*/
 strcpy(known[11],"GAUAAC"); /*2*/
 strcpy(known[12],"GUCAUC"); /*1*/
 strcpy(known[13],"GUUAUC"); /*1*/
 strcpy(known[14],"UUUAUC"); /*1*/
 strcpy(known[15],"UUUUAA"); /*1*/


 max=0;
 for(j=0; j<16; j++) 
 {
 ant_score=0;
 for(i=0; i<str_size; i++)
   {

     if(cand[i]!=known[j][i])
       ant_score+=board(i, cand[i]);
     else ant_score+=200;

   }
 if(ant_score>max)
  {max=ant_score; max_known=j;}
 else
 if((ant_score==max)&&((j==0)||(j==7)||(j==8)||(j==11)))
  {max=ant_score; max_known=j;}
 }

/*printf("Ant_Score = %d for %s\n",max,known[max_known]);
  getchar();*/

  if((max_known==0)||(max_known==7)||(max_known==8)||(max_known==11))
    max+=200;

  return(max);

}


int board(int pos, char ch)
{
  int a[6], u[6], c[6], g[6];

 a[0]=15; a[1]=20; a[2]=20; a[3]=80; a[4]=85; a[5]=5;
 u[0]=10; u[1]=70; u[2]=45; u[3]=5; u[4]=15; u[5]=20;
 c[0]=0; c[1]=5; c[2]=35; c[3]=0; c[4]=0; c[5]=75;
 g[0]=75; g[1]=5; g[2]=0; g[3]=15; g[4]=0; g[5]=0;

  if(ch=='A')
    return(a[pos]);
  else
  if(ch=='U')
    return(u[pos]);
  else
  if(ch=='C')
    return(c[pos]); 
  else
  if(ch=='G')
    return(g[pos]);
  else return(0);

}


double scores(char Hbox[Hlength2+1], char aca[4], int no_dots, double sscore, int psi3_H, int H_AHA)
{
  double w1, w2, w3, w4, w5, w6, w7;
  double z,max;
  int scrap=0;

  /*printf("H = %s\n", Hbox);
  printf("AHA = %s\n", aca);

  printf("%c %c %c %c %c %c\n",Hbox[1], Hbox[3], Hbox[4], Hbox[5], Hbox[6], aca[1]); */

  /*match(char N2, char N4, char N5, char A6, char A7, char H)*/

  score1=match(Hbox[1], Hbox[3], Hbox[4], Hbox[5], Hbox[6], aca[1], 6);

  score1=score1/1400.0;

  /*if(score1<0.8) scrap=1;*/


  w1=10.0;

  /*weigth=1
0= all 10 perfect
1= one wobble
2= all perfect upto a complete mismatch
mismatch1 mismatch2
0  0 good 100
0  1 good 100
1  0 good 100
0  2 good 100
2  0 good 100
above items most probably never happen

1  2 ok   23
2  1 ok   23
2  2 ok   46
1  1 bad  8*/

  w3=0.5;
  if((mismatch1==0)||(mismatch2==0))
    score3=200; /* this would be incredible */
  else
  if((mismatch1==1)&&(mismatch2==2))
    score3=50;
  else
  if((mismatch1==2)&&(mismatch2==1))
    score3=50;
  else
  if((mismatch1==2)&&(mismatch2==2))
    score3=100;
  else
  if((mismatch1==1)&&(mismatch2==1))
    score3=17;
  else {puts("Error in score3 \n"); exit(0);}

  if(score3==17) scrap=1;


  score3=score3/100.0;

  /*weight=0.5
 L3+L4<=10 25
 L3+L4=11 50
 L3+L4=12 75
 L3+L4>12 100*/

  w4=0.0;

  if(PSI3_Length+PSI4_Length<=10)
    score4=25;
  else
  if(PSI3_Length+PSI4_Length==11)
    score4=50;
  else
  if(PSI3_Length+PSI4_Length==12)
    score4=75;
  else
  if(PSI3_Length+PSI4_Length>12)
    score4=100;
  else {puts("Error in score4 \n"); exit(0);}

  score4=score4/100.0;

/*
)(  20
).( 40
)..( or more 100*/

  w5=0.0;

  if(no_dots==0)
    score5=50;
  else
  if((no_dots>=1)&&(no_dots<=4))
    score5=0;
  else
  if((no_dots>=5)&&(no_dots<=10))
    score5=100;
  else
  if((no_dots>=11)&&(no_dots<=18))
   score5=66;
  else
  if(no_dots>=19)
    scrap=1;
  else {puts("Error in score5 \n"); exit(0);}

  score5=score5/100.0;


if(psi3_H<=25)
score6=100.0;
else
score6=50.0;
score6=score6/100.0;
w6=2.0;


/* within standarddeviation */
if((H_AHA>=73)&&(H_AHA<=107))
score7=100.0;
else
score7=50.0;
score7=score7/100.0;
w7=1.0;


if(DOWNSTREAM==100)
  {
 z=fabs(sscore-157.0);
 max=157.0;
  }
else
if(DOWNSTREAM==110)
  {
 z=fabs(sscore-178.0);
 max=178.0;
  }
else
if(DOWNSTREAM==120)
  {
 z=fabs(sscore-190.0);
 max=190.0;
  }
 else {puts("Error in score2!\n"); exit(0);}


if(z>300) {score2=0.0; scrap=1;} else score2=1.0;
w2=2.0;

printf("z = %lf\n",z);

  tot_score=100.0*((w1*score1+w2*score2+w3*score3+w6*score6+w7*score7)/(w1+w2+w3+w6+w7));


if(scrap==0)
  return(90.0 /*tot_score*/);
else
  return(0.0);
}


/*ppg: a=H->PSI3 and b=PSI3->PSI4 length*/

int local_min_low( char secstr[HtoAHA+DOWNSTREAM_ARRAY+Hlength2+40], int locmin, int a, int b )
{    
     int temp, i, j, k; 
     int tomin, diff, min1, min2, found_one;
     int size, zerop3_p4;

for(i=0; i<HtoAHA+DOWNSTREAM_ARRAY+Hlength2+40; i++)
  mplot_glob[i] = 0;

struc_length_glob=strlen(secstr)+1;
         
            for(i=0; i<=strlen(secstr); i++)
             {

	       if( secstr[i] == '(' )
     		 {  
		    temp = mplot_glob[i];
		    mplot_glob[i+1] = temp + 1;
                 }
          	else if( secstr[i] == ')' )
     		 {
		    temp = mplot_glob[i]; 
                    mplot_glob[i+1] = temp - 1;
                 }
     	        else 
     		{
		    temp = mplot_glob[i]; 
		    mplot_glob[i+1] = temp;
		}

             }
 zerop3_p4=0; 
 bad_mount=1;
/*ppg: is PSI3_Length_real relevant here. ie 10.*/
/*ppg: I can see why we want DOWNSTREAM+7+a which is the beginning of PSI3. */
 for(i=DOWNSTREAM+7+a+PSI3_Length_real; i<=DOWNSTREAM+7+a+PSI3_Length_real+b; i++) 
   {
     if(mplot_glob[i]==0) {zerop3_p4=1; break;} /*ppg: So if we see a 0 between PSI3 and PSI4 we scrap it.*/
   }
 if ((zerop3_p4==0)&&(mplot_glob[DOWNSTREAM+7+a+PSI3_Length_real]>3)&&(mplot_glob[DOWNSTREAM+7+a+PSI3_Length_real+b]>3)) bad_mount=0;


 /* printf("PSI3 height %d PSI4 height %d \n", mplot_glob[DOWNSTREAM+7+a+PSI3_Length_real], mplot_glob[DOWNSTREAM+7+a+PSI3_Length_real+b]); getchar();*/


 if((zerop3_p4==0)&&(mplot_glob[DOWNSTREAM+7+a+PSI3_Length_real]>20))
   bad_mount=0;

if(fabs((double)(mplot_glob[DOWNSTREAM+7+a+PSI3_Length_real] - mplot_glob[DOWNSTREAM+7+a+PSI3_Length_real+b]))>4)  bad_mount=1;

//printf("bad_mount=%ld\n",bad_mount); getchar();

/*if(bad_mount==0) {printf("diff = %lf\n",fabs((double)(mplot_glob[DOWNSTREAM+7+a+PSI3_Length_real] - mplot_glob[DOWNSTREAM+7+a+PSI3_Length_real+b]))); getchar();}*/

 k=0;
for(i=DOWNSTREAM-dL; i>=0; i--)
  {
    k++;
    if(mplot_glob[i]==0) break;   /* width of mount downstreams */
  }

 
// We skip this it might take a small mountain
// next to the H-box, and not the REAL one.
//if(k<50) bad_mount=1; 

/*ppg: so if the width of the downstream mountain is <50 scrap it!*/
 /*printf("width = %d\n",k);*/

 //printf("width=%ld bad_mount=%ld\n",k,bad_mount); getchar();


 return(mplot_glob[DOWNSTREAM-dL+locmin]); /*ppg: return the height of the last min in Hbox region.*/
}


int near_local_min( char secstr[2*dL+Hlength2+1] )
{    
     int temp, i, j, mplot[2*dL+Hlength2+1];
     int tomin, diff, min1, min2, found_one;
     int count,max=0, locmin[100];

     //printf("%s\n",secstr);

/* checking broadness of H-min */
count=0;
 for(i=0; i<2*dL+Hlength2; i++) /*ppg: 2*11+7*/
   {
     
     if((secstr[i]==')')&&(secstr[i+1]=='.')) /*ppg: We look for structures like ).(, )..(, )...(, ...*/
       {
           count=1;
           for(j=i+2; j<2*dL+Hlength2; j++)
            {
              if(secstr[j]=='.') count++;
	      else if(secstr[j]=='(') break;
              else {count=0; break;}
	    }
	   if(secstr[j]!='(') count=0; /*ppg: Not sure about this. Guess it fixes a bug. We count the number of dots till we see a '(' else break and reset the counter.*/
       }

     if((count!=0)&&(count>max)) max=count;

   }

 //printf("count = %d\n", max);

 count_min=max; 

            mplot[0] = 0;

            for(i=0; i<2*dL+Hlength2; i++)
             {

	       if( secstr[i] == '(' )
     		 {  
		    temp = mplot[i];
		    mplot[i+1] = temp + 1;     
                 }
          	else if( secstr[i] == ')' )
     		 {
		    temp = mplot[i]; 
                    mplot[i+1] = temp - 1;
                 }
     	        else 
     		{
		    temp = mplot[i]; 
		    mplot[i+1] = temp;
		}

             }

 /*for(i=0; i<=strlen(secstr); i++)
 printf("%d ",mplot[i]);
 puts("\n");*/

found_one=0;
tomin=0;
j=-1;
for(i=1; i<=strlen(secstr); i++)
{


  diff=mplot[i]-mplot[i-1];

  if(diff<0) {min1=i; tomin=1;}

  if((diff>0)&&(tomin==1)) 
   {
     found_one=1;
     min2=i; 
     tomin=0;
     j++;
     locmin[j]=(int)(0.5*(min1+min2));
     /*printf("locmin = %d\n",locmin[j]);*/
   }
  /* just number of mins and their positions in the H-structure */

}

 if(found_one==1)
   return(locmin[j]); /* returning the rightmost local min position */
 else return(0);
}


int Check_for_Hmin(char pattern[HtoAHA+DOWNSTREAM_ARRAY+Hlength2+40], int a, int b)
{
int size;

char str[2*dL+Hlength2+1];
char *instruct;
char *outstruct;
int min=0,i;

size=HtoAHA+DOWNSTREAM_ARRAY+Hlength2+40;


instruct = (char* ) space(sizeof(char)*(size+1));
outstruct = (char* ) space(sizeof(char)*(size+1));

 dangles=0; /* makes the folding less sensitive to DOWNSTREAM */


/*1*/read_parameter_file ("default.par"); /* new parameters */
/*2*/update_fold_params();
 /*3*//*initialize_fold(size+1);*/

strcpy(instruct,pattern);

fold(instruct,outstruct);
strcpy(outstruct_glob, outstruct);

//printf("\n\n%s\n\n\n",outstruct);
//printf("\n\n%s\n\n\n",instruct);
//getchar();


for(i=0; i<2*dL+Hlength2+1; i++)
  str[i]='\0';
/*ppg: OK could make str[2*dL+Hlength2]='\0' here rather than this loop.*/

 for(i=0; i<2*dL+Hlength2; i++)
   str[i]=outstruct[DOWNSTREAM-dL+i]; /* a min in here ? */

 min=near_local_min(str); /*ppg: min is the posn of the last minima in H box \pm dL region.*/

 //printf("min=%d\n",min);


 if(min!=0) /* if there is one continue */
    {if(local_min_low(outstruct,min,a,b)>HEIGHT) min=0;} 

 /* width of left mountain, no zero between p3 and p4,
    heights for p3 and p4 ok, height of H-box */

free(instruct);
free(outstruct);
/*free_arrays();*/


//printf("min=%d\n",min);


return(min);
/*ppg: If successful we return the postition of last min in Hbox \pm dL region. Else return 0.*/

}

/************************************************************************************************/
/*ppg: We don't use any of this any more.*/

int pmatch(char a[20], char b[20]) 
{
  char *text, *pattern;
  int min_score, tlen,plen, i,j, i2,j2, start,end, **D;
  int vince_match;

  text = a;
  pattern = b;

  tlen = strlen(text);
  plen = strlen(pattern);


  /* allocate memory */
  ALLOC(D,int*,plen+1);
  for(i=0; i<=plen; i++) {
    ALLOC(D[i],int,tlen+1);
  }

  /* compute dynamic programming matrix */
  D[0][0] = 0;
  for(j=1; j<=tlen; j++) {
    D[0][j] = 0;
  }
  for(i=1; i<=plen; i++) {
    D[i][0] = i*INDEL;
    for(j=1; j<=tlen; j++)
      D[i][j] = MIN3(D[i-1][j-1] + (pattern[i-1]!=text[j-1])*SUBST,
                     D[i-1][j] + INDEL,
                     D[i][j-1] + INDEL);
  }

  /* find best match */
  min_score = INT_MAX;
  for(j=0; j<=tlen; j++) {
    if(D[plen][j] < min_score) {
      min_score = D[plen][j];
      i2 = plen;
      j2 = j;
      while(i2 > 0) {
        if(D[i2-1][j2]+INDEL == D[i2][j2]) {
          i2--;
        }
        else if(D[i2-1][j2-1]+(pattern[i2-1]!=text[j2-1])*SUBST == D[i2][j2]) {
          i2--;
          j2--;
        }
        else {
          j2--;
        }
      }
      start = j2;
      end = j;
    }
  }

vince_match=D[plen][end];

  for(i=0; i<=plen; i++) {
    free(D[i]);
  }
  free(D);

  return(vince_match);
}
