# Supplementary material for: Fisher: a program for the detection of H/ACA snoRNAs using MFE secondary structure prediction and comparative genomics – assessment and update
Source: BMC Res Notes. 2008 Jul 21;1:49. doi: 10.1186/1756-0500-1-49 (PMC2551606; doi:10.1186/1756-0500-1-49)
Supplement: Additional file 1 — The source code of Fisher. [file 1756-0500-1-49-S1.zip › fisher_v1.0/INCLUDE/dist_vars.h]

#ifndef DIST_VARS_H
#define DIST_VARS_H
/*  Global variables for Distance-Package */

extern int   edit_backtrack;  /* set to 1 if you want backtracking */ 
   
extern char *aligned_line[2]; /* containes alignment after backtracking */

extern int  cost_matrix;     /* 0 usual costs (default), 1 Shapiro's costs */

/*  Global type defs for Distance-Package */

typedef struct {
                 int  type; 
                 int  weight;
                 int  father;
                 int  sons;
                 int  leftmostleaf;                 
               } Postorder_list;

typedef struct {
                 Postorder_list *postorder_list; 
                 int            *keyroots; 
               } Tree;

typedef struct {
                 int    type;
                 int    sign;
                 float  weight; 
               } swString;
#endif
