# Supplementary material for: Fisher: a program for the detection of H/ACA snoRNAs using MFE secondary structure prediction and comparative genomics – assessment and update
Source: BMC Res Notes. 2008 Jul 21;1:49. doi: 10.1186/1756-0500-1-49 (PMC2551606; doi:10.1186/1756-0500-1-49)
Supplement: Additional file 1 — The source code of Fisher. [file 1756-0500-1-49-S1.zip › fisher_v1.0/INCLUDE/fold.h]

/* function from fold.c */
extern float  fold(char *sequence, char *structure); 
/* calculate mfe-structure of sequence */
extern float  energy_of_struct(char *string, char *structure);
/* calculate energy of string on structure */
extern void   free_arrays(void);           /* free arrays for mfe folding */
extern void   initialize_fold(int length); /* allocate arrays for folding */
extern void   update_fold_params(void);    /* recalculate parameters */
