# Supplementary material for: Fisher: a program for the detection of H/ACA snoRNAs using MFE secondary structure prediction and comparative genomics – assessment and update
Source: BMC Res Notes. 2008 Jul 21;1:49. doi: 10.1186/1756-0500-1-49 (PMC2551606; doi:10.1186/1756-0500-1-49)
Supplement: Additional file 1 — The source code of Fisher. [file 1756-0500-1-49-S1.zip › fisher_v1.0/INCLUDE/g2_X11.h]

/*****************************************************************************
**  This is part of the g2 library
**  Copyright (C) 1998  Ljubomir Milanovic & Horst Wagner
**
**  This program is free software; you can redistribute it and/or modify
**  it under the terms of the GNU General Public License (version 2) as
**  published by the Free Software Foundation.
**
**  This program is distributed in the hope that it will be useful,
**  but WITHOUT ANY WARRANTY; without even the implied warranty of
**  MERCHANTABILITY or FITNESS FOR A PARTICULAR PURPOSE.  See the
**  GNU General Public License for more details.
**
**  You should have received a copy of the GNU General Public License
**  along with this program; if not, write to the Free Software
**  Foundation, Inc., 59 Temple Place, Suite 330, Boston, MA  02111-1307  USA
******************************************************************************/
#ifndef _G2_X11_H
#define _G2_X11_H

int g2_open_X11(int width, int height);

int g2_open_X11X(int width, int height,
		 int x, int y,
		 char *window_name, char *icon_name,
		 char *icon_data,
		 int icon_width, int icon_height);

#endif /* _G2_X11_H */
