# Supplementary material for: Fisher: a program for the detection of H/ACA snoRNAs using MFE secondary structure prediction and comparative genomics – assessment and update
Source: BMC Res Notes. 2008 Jul 21;1:49. doi: 10.1186/1756-0500-1-49 (PMC2551606; doi:10.1186/1756-0500-1-49)
Supplement: Additional file 1 — The source code of Fisher. [file 1756-0500-1-49-S1.zip › fisher_v1.0/INCLUDE/inverse.h]

/* prototypes from inverse.c */
extern char *symbolset;    /* alphabet default is "AUGC" */
extern float inverse_fold(char *start, char *target);  
/* find sequences with predifined structure.
   the found sequence is written to start,
   return value is
      energy_of_struct(start, target) - fold(start, structure),
   i.e. 0. if search was successful; */
   
extern float inverse_pf_fold(char *start, char *target);
/*  inverse folding maximising the frequency of target in the
    ensemble of structures, final sequence is written to start, returns 
       energy_of_struct(start, target) - part_func(start, structure)
*/
extern float final_cost; /* when to stop inverse_pf_fold() */
extern int give_up;   /* default 0: try to minimize structure distance even if 
			 no exact solution can be found */
