# Supplementary material for: Fisher: a program for the detection of H/ACA snoRNAs using MFE secondary structure prediction and comparative genomics – assessment and update
Source: BMC Res Notes. 2008 Jul 21;1:49. doi: 10.1186/1756-0500-1-49 (PMC2551606; doi:10.1186/1756-0500-1-49)
Supplement: Additional file 1 — The source code of Fisher. [file 1756-0500-1-49-S1.zip › fisher_v1.0/INCLUDE/part_func.h]

/* functions from part_func.c */
extern float  pf_fold(char *sequence, char *structure);
/* calculate partition function and base pair probabilities */
extern void   init_pf_fold(int length);    /* allocate space for pf_fold() */
extern void   free_pf_arrays(void);        /* free arrays from pf_fold() */
extern void   update_pf_params(int length); /*recalculate energy parameters */
extern char   bppm_symbol(float *x);    /* string representation of structure */
