# Supplementary material for: Fisher: a program for the detection of H/ACA snoRNAs using MFE secondary structure prediction and comparative genomics – assessment and update
Source: BMC Res Notes. 2008 Jul 21;1:49. doi: 10.1186/1756-0500-1-49 (PMC2551606; doi:10.1186/1756-0500-1-49)
Supplement: Additional file 1 — The source code of Fisher. [file 1756-0500-1-49-S1.zip › fisher_v1.0/INCLUDE/profiledist.h]

extern float  **Make_bp_profile(int length);
/* condense pair probability matrix pr into a vector containing probabilities
   for upstream paired, downstream paired and unpaired. This resulting
   probability profile is used as input for profile_edit_distance */

extern float    profile_edit_distance(float **T1, float **T2);
/* align two probability profiles */

extern void     print_bppm(float **T);
/* print string representation of probability profile */

extern void     free_profile(float **T);
/* free space allocated in Make_bp_profile */
