# Supplementary material for: Fisher: a program for the detection of H/ACA snoRNAs using MFE secondary structure prediction and comparative genomics – assessment and update
Source: BMC Res Notes. 2008 Jul 21;1:49. doi: 10.1186/1756-0500-1-49 (PMC2551606; doi:10.1186/1756-0500-1-49)
Supplement: Additional file 1 — The source code of Fisher. [file 1756-0500-1-49-S1.zip › fisher_v1.0/INCLUDE/stringdist.h]

#ifndef DIST_VARS_H
#include "dist_vars.h"  /* defines the type Tree */
#endif
extern swString *Make_swString(char *string);
/* make input for string_edit_distance */
extern float     string_edit_distance(swString *T1, swString *T2);
/* compare to structures using string alignment */
