# Supplementary material for: Fisher: a program for the detection of H/ACA snoRNAs using MFE secondary structure prediction and comparative genomics – assessment and update
Source: BMC Res Notes. 2008 Jul 21;1:49. doi: 10.1186/1756-0500-1-49 (PMC2551606; doi:10.1186/1756-0500-1-49)
Supplement: Additional file 1 — The source code of Fisher. [file 1756-0500-1-49-S1.zip › fisher_v1.0/INCLUDE/treedist.h]

#ifndef DIST_VARS_H
#include "dist_vars.h"  /* defines the type Tree */
#endif
extern  Tree   *make_tree(char *struc); /* make input for tree_edit_distance */
extern  float   tree_edit_distance(Tree *T1, Tree *T2);
/* compare to structures using tree editing */
extern  void    print_tree(Tree *t);    /* mainly for debugging */
extern  void    free_tree(Tree *t);     /* free space allocated by make_tree */
