# Supplementary material for: Fisher: a program for the detection of H/ACA snoRNAs using MFE secondary structure prediction and comparative genomics – assessment and update
Source: BMC Res Notes. 2008 Jul 21;1:49. doi: 10.1186/1756-0500-1-49 (PMC2551606; doi:10.1186/1756-0500-1-49)
Supplement: Additional file 1 — The source code of Fisher. [file 1756-0500-1-49-S1.zip › fisher_v1.0/mean100.dat]

   0.0000000e+00
   2.7493653e-03
   5.3063639e-03
   7.7744346e-03
   1.0257016e-02
   1.2857548e-02
   1.5679469e-02
   1.8826217e-02
   2.2401232e-02
   2.6511319e-02
   3.1323092e-02
   3.7025706e-02
   4.3611451e-02
   5.1062367e-02
   5.9377923e-02
   6.8521829e-02
   7.8383693e-02
   8.8879976e-02
   9.9853843e-02
   1.1102736e-01
   1.2214185e-01
   1.3302842e-01
   1.4357768e-01
   1.5374258e-01
   1.6357406e-01
   1.7313238e-01
   1.8245005e-01
   1.9169930e-01
   2.0098136e-01
   2.1037158e-01
   2.2006328e-01
   2.3020455e-01
   2.4082636e-01
   2.5195794e-01
   2.6350170e-01
   2.7506481e-01
   2.8624931e-01
   2.9666912e-01
   3.0598359e-01
   3.1399825e-01
   3.2067074e-01
   3.2623045e-01
   3.3099767e-01
   3.3537452e-01
   3.3996172e-01
   3.4535853e-01
   3.5195506e-01
   3.5993821e-01
   3.6918234e-01
   3.7924797e-01
   3.8961509e-01
   3.9982565e-01
   4.0961231e-01
   4.1898459e-01
   4.2799106e-01
   4.3661368e-01
   4.4474289e-01
   4.5213836e-01
   4.5861160e-01
   4.6416930e-01
   4.6902429e-01
   4.7344267e-01
   4.7772669e-01
   4.8207989e-01
   4.8653384e-01
   4.9095343e-01
   4.9522338e-01
   4.9923347e-01
   5.0294747e-01
   5.0650744e-01
   5.1018916e-01
   5.1418200e-01
   5.1859232e-01
   5.2338049e-01
   5.2846543e-01
   5.3371833e-01
   5.3906655e-01
   5.4466066e-01
   5.5072103e-01
   5.5731084e-01
   5.6451700e-01
   5.7249094e-01
   5.8112461e-01
   5.9034638e-01
   6.0015239e-01
   6.1046373e-01
   6.2107716e-01
   6.3191153e-01
   6.4296602e-01
   6.5430804e-01
   6.6602069e-01
   6.7819409e-01
   6.9091852e-01
   7.0413233e-01
   7.1767480e-01
   7.3138226e-01
   7.4512154e-01
   7.5870755e-01
   7.7204607e-01
   7.8504454e-01
   7.9755707e-01
   8.0948201e-01
   8.2077695e-01
   8.3139566e-01
   8.4138357e-01
   8.5085984e-01
   8.5997773e-01
   8.6884971e-01
   8.7758955e-01
   8.8631680e-01
   8.9514550e-01
   9.0418234e-01
   9.1354945e-01
   9.2324896e-01
   9.3318711e-01
   9.4326571e-01
   9.5339409e-01
   9.6354504e-01
   9.7380764e-01
   9.8428036e-01
   9.9487244e-01
   1.0054317e+00
   1.0159497e+00
   1.0263602e+00
   1.0366883e+00
   1.0471341e+00
   1.0579301e+00
   1.0689910e+00
   1.0801422e+00
   1.0911990e+00
   1.1018295e+00
   1.1117430e+00
   1.1209048e+00
   1.1293007e+00
   1.1369690e+00
   1.1440038e+00
   1.1505138e+00
   1.1567146e+00
   1.1628199e+00
   1.1690168e+00
   1.1754312e+00
   1.1822102e+00
   1.1893714e+00
   1.1969065e+00
   1.2047703e+00
   1.2128725e+00
   1.2210594e+00
   1.2292281e+00
   1.2374906e+00
   1.2460453e+00
   1.2551068e+00
   1.2647486e+00
   1.2749740e+00
   1.2855263e+00
   1.2960812e+00
   1.3064771e+00
   1.3166723e+00
   1.3267519e+00
   1.3368651e+00
   1.3471271e+00
   1.3574716e+00
   1.3676158e+00
   1.3771792e+00
   1.3859246e+00
   1.3938139e+00
   1.4010482e+00
   1.4079465e+00
   1.4147936e+00
   1.4217527e+00
   1.4286383e+00
   1.4352084e+00
   1.4414968e+00
   1.4475792e+00
   1.4536248e+00
   1.4600817e+00
   1.4671434e+00
   1.4748150e+00
   1.4830829e+00
   1.4918205e+00
   1.5007741e+00
   1.5097268e+00
   1.5185193e+00
   1.5270087e+00
   1.5351643e+00
   1.5430213e+00
   1.5505826e+00
   1.5578366e+00
   1.5648128e+00
   1.5716174e+00
   1.5784026e+00
   1.5853395e+00
   1.5926126e+00
   1.6002820e+00
   1.6080863e+00
   1.6157596e+00
   1.6231140e+00
   1.6299204e+00
   1.6360425e+00
   1.6417267e+00
   1.6472085e+00
   1.6526312e+00
   1.6580716e+00
   1.6635679e+00
   1.6689461e+00
   1.6740444e+00
   1.6788297e+00
   1.6834529e+00
   1.6882246e+00
   1.6933379e+00
   1.6988003e+00
   1.7044727e+00
   1.7100460e+00
   1.7151718e+00
   1.7197789e+00
   1.7238445e+00
   1.7274060e+00
   1.7305857e+00
   1.7333872e+00
   1.7358537e+00
   1.7382173e+00
   1.7407038e+00
   1.7434951e+00
   1.7467460e+00
   1.7503898e+00
   1.7541552e+00
   1.7578072e+00
   1.7612797e+00
   1.7646654e+00
   1.7682518e+00
   1.7723485e+00
   1.7770510e+00
   1.7821370e+00
   1.7870416e+00
   1.7911034e+00
   1.7938631e+00
   1.7951608e+00
   1.7952633e+00
   1.7948845e+00
   1.7947588e+00
   1.7955049e+00
   1.7975021e+00
   1.8006582e+00
   1.8044635e+00
   1.8082730e+00
   1.8115166e+00
   1.8136815e+00
   1.8146285e+00
   1.8146441e+00
   1.8141452e+00
   1.8135460e+00
   1.8133266e+00
   1.8137894e+00
   1.8148547e+00
   1.8163372e+00
   1.8179752e+00
   1.8195425e+00
   1.8208105e+00
   1.8216447e+00
   1.8219480e+00
   1.8217433e+00
   1.8210617e+00
   1.8200226e+00
   1.8188294e+00
   1.8177411e+00
   1.8168382e+00
   1.8160591e+00
   1.8152965e+00
   1.8143507e+00
   1.8130846e+00
   1.8115148e+00
   1.8097382e+00
   1.8077541e+00
   1.8053457e+00
   1.8023811e+00
   1.7986381e+00
   1.7939783e+00
   1.7885303e+00
   1.7825745e+00
   1.7762921e+00
   1.7700285e+00
   1.7639496e+00
   1.7580905e+00
   1.7524760e+00
   1.7470888e+00
   1.7418508e+00
   1.7365993e+00
   1.7311868e+00
   1.7254975e+00
   1.7193754e+00
   1.7126377e+00
   1.7052721e+00
   1.6975213e+00
   1.6896892e+00
   1.6822982e+00
   1.6759719e+00
   1.6711015e+00
   1.6677598e+00
   1.6659305e+00
   1.6652748e+00
   1.6651790e+00
   1.6650923e+00
   1.6646233e+00
   1.6633255e+00
   1.6609414e+00
   1.6575882e+00
   1.6536231e+00
   1.6494177e+00
   1.6452428e+00
   1.6412633e+00
   1.6375026e+00
   1.6337085e+00
   1.6297071e+00
   1.6254588e+00
   1.6211200e+00
   1.6168711e+00
   1.6128666e+00
   1.6091958e+00
   1.6058460e+00
   1.6027683e+00
   1.5999336e+00
   1.5973904e+00
   1.5953011e+00
   1.5936416e+00
   1.5921601e+00
   1.5906195e+00
   1.5887214e+00
   1.5861926e+00
   1.5830636e+00
   1.5793682e+00
   1.5750539e+00
   1.5700988e+00
   1.5644136e+00
   1.5580330e+00
   1.5511146e+00
   1.5439623e+00
   1.5369033e+00
   1.5302313e+00
   1.5240649e+00
   1.5183987e+00
   1.5131050e+00
   1.5079511e+00
   1.5027619e+00
   1.4975120e+00
   1.4922603e+00
   1.4871430e+00
   1.4823441e+00
   1.4780097e+00
   1.4740643e+00
   1.4703261e+00
   1.4666121e+00
   1.4627565e+00
   1.4586004e+00
   1.4541492e+00
   1.4495663e+00
   1.4448926e+00
   1.4401414e+00
   1.4353150e+00
   1.4303951e+00
   1.4252403e+00
   1.4198783e+00
   1.4144796e+00
   1.4094023e+00
   1.4050179e+00
   1.4016517e+00
   1.3994321e+00
   1.3982128e+00
   1.3976470e+00
   1.3972615e+00
   1.3967184e+00
   1.3959295e+00
   1.3948755e+00
   1.3935830e+00
   1.3921313e+00
   1.3905264e+00
   1.3887090e+00
   1.3866226e+00
   1.3843039e+00
   1.3818357e+00
   1.3792393e+00
   1.3764805e+00
   1.3735090e+00
   1.3700764e+00
   1.3658079e+00
   1.3605357e+00
   1.3541477e+00
   1.3466246e+00
   1.3383919e+00
   1.3300643e+00
   1.3220769e+00
   1.3147806e+00
   1.3083134e+00
   1.3023757e+00
   1.2965038e+00
   1.2903143e+00
   1.2836798e+00
   1.2766515e+00
   1.2696296e+00
   1.2629154e+00
   1.2565449e+00
   1.2502701e+00
   1.2436759e+00
   1.2361544e+00
   1.2274961e+00
   1.2177278e+00
   1.2070092e+00
   1.1957760e+00
   1.1847170e+00
   1.1741586e+00
   1.1644288e+00
   1.1557771e+00
   1.1480629e+00
   1.1407608e+00
   1.1333785e+00
   1.1253888e+00
   1.1163244e+00
   1.1061373e+00
   1.0951781e+00
   1.0839827e+00
   1.0730672e+00
   1.0626839e+00
   1.0526151e+00
   1.0424913e+00
   1.0318681e+00
   1.0203782e+00
   1.0081641e+00
   9.9550392e-01
   9.8273557e-01
   9.7018512e-01
   9.5800602e-01
   9.4622757e-01
   9.3487997e-01
   9.2399574e-01
   9.1374695e-01
   9.0439059e-01
   8.9597753e-01
   8.8833385e-01
   8.8107753e-01
   8.7364325e-01
   8.6548453e-01
   8.5634377e-01
   8.4637981e-01
   8.3597466e-01
   8.2553536e-01
   8.1543148e-01
   8.0595393e-01
   7.9706767e-01
   7.8858438e-01
   7.8031121e-01
   7.7211642e-01
   7.6387209e-01
   7.5558005e-01
   7.4737082e-01
   7.3938270e-01
   7.3174087e-01
   7.2457100e-01
   7.1780741e-01
   7.1136047e-01
   7.0503264e-01
   6.9840921e-01
   6.9118555e-01
   6.8345493e-01
   6.7544298e-01
   6.6749579e-01
   6.6004249e-01
   6.5336469e-01
   6.4729119e-01
   6.4144799e-01
   6.3550492e-01
   6.2924308e-01
   6.2255250e-01
   6.1559727e-01
   6.0853831e-01
   6.0144047e-01
   5.9438176e-01
   5.8735670e-01
   5.8025948e-01
   5.7311205e-01
   5.6596232e-01
   5.5879105e-01
   5.5164947e-01
   5.4463595e-01
   5.3784736e-01
   5.3146963e-01
   5.2555539e-01
   5.2009388e-01
   5.1511280e-01
   5.1051473e-01
   5.0628232e-01
   5.0251046e-01
   4.9922254e-01
   4.9632863e-01
   4.9370879e-01
   4.9125396e-01
   4.8888771e-01
   4.8663247e-01
   4.8454676e-01
   4.8253200e-01
   4.8025981e-01
   4.7737606e-01
   4.7364155e-01
   4.6913503e-01
   4.6403844e-01
   4.5873489e-01
   4.5360529e-01
   4.4873927e-01
   4.4412179e-01
   4.3974436e-01
   4.3564541e-01
   4.3195155e-01
   4.2873947e-01
   4.2605798e-01
   4.2395905e-01
   4.2228071e-01
   4.2069801e-01
   4.1899683e-01
   4.1698552e-01
   4.1440801e-01
   4.1120660e-01
   4.0772478e-01
   4.0437369e-01
   4.0157585e-01
   3.9983897e-01
   3.9949890e-01
   4.0030124e-01
   4.0170413e-01
   4.0312764e-01
   4.0378775e-01
   4.0301688e-01
   4.0067641e-01
   3.9689091e-01
   3.9194829e-01
   3.8638728e-01
   3.8074469e-01
   3.7528808e-01
   3.7007410e-01
   3.6503888e-01
   3.6002498e-01
   3.5487080e-01
   3.4960057e-01
   3.4445143e-01
   3.3971641e-01
   3.3564304e-01
   3.3220828e-01
   3.2920302e-01
   3.2618228e-01
   3.2276184e-01
   3.1885610e-01
   3.1474460e-01
   3.1075349e-01
   3.0722264e-01
   3.0427902e-01
   3.0178430e-01
   2.9942711e-01
   2.9703728e-01
   2.9466099e-01
   2.9239428e-01
   2.9030472e-01
   2.8848335e-01
   2.8690709e-01
   2.8521871e-01
   2.8315969e-01
   2.8060457e-01
   2.7746741e-01
   2.7382886e-01
   2.7011677e-01
   2.6691602e-01
   2.6481168e-01
   2.6432857e-01
   2.6565258e-01
   2.6845454e-01
   2.7210153e-01
   2.7600023e-01
   2.7970597e-01
   2.8305495e-01
   2.8632648e-01
   2.8994756e-01
   2.9406905e-01
   2.9879259e-01
   3.0418732e-01
   3.1011906e-01
   3.1644923e-01
   3.2306911e-01
   3.2982614e-01
   3.3647369e-01
   3.4285404e-01
   3.4900366e-01
   3.5506076e-01
   3.6121940e-01
   3.6762977e-01
   3.7433915e-01
   3.8127455e-01
   3.8824735e-01
   3.9507733e-01
   4.0169727e-01
   4.0806465e-01
   4.1414274e-01
   4.1994225e-01
   4.2528658e-01
   4.2999505e-01
   4.3405741e-01
   4.3751540e-01
   4.4048142e-01
   4.4347809e-01
   4.4696872e-01
   4.5116704e-01
   4.5621842e-01
   4.6216871e-01
   4.6877349e-01
   4.7584638e-01
   4.8316842e-01
   4.9065939e-01
   4.9837209e-01
   5.0635100e-01
   5.1461008e-01
   5.2324751e-01
   5.3218042e-01
   5.4118728e-01
   5.5011225e-01
   5.5884861e-01
   5.6729823e-01
   5.7546138e-01
   5.8343700e-01
   5.9116988e-01
   5.9875519e-01
   6.0632726e-01
   6.1391652e-01
   6.2149775e-01
   6.2909995e-01
   6.3653180e-01
   6.4353177e-01
   6.4986726e-01
   6.5543796e-01
   6.6022949e-01
   6.6436110e-01
   6.6802041e-01
   6.7144454e-01
   6.7480984e-01
   6.7819703e-01
   6.8158936e-01
   6.8506500e-01
   6.8874307e-01
   6.9261703e-01
   6.9660448e-01
   7.0063635e-01
   7.0444074e-01
   7.0758125e-01
   7.0983362e-01
   7.1124968e-01
   7.1200396e-01
   7.1245582e-01
   7.1316033e-01
   7.1451287e-01
   7.1662524e-01
   7.1945930e-01
   7.2274383e-01
   7.2610486e-01
   7.2931859e-01
   7.3235480e-01
   7.3535480e-01
   7.3871204e-01
   7.4275848e-01
   7.4763055e-01
   7.5336715e-01
   7.5980287e-01
   7.6661345e-01
   7.7364099e-01
   7.8083263e-01
   7.8820826e-01
   7.9579043e-01
   8.0357148e-01
   8.1139571e-01
   8.1901775e-01
   8.2618728e-01
   8.3274090e-01
   8.3890363e-01
   8.4509870e-01
   8.5183697e-01
   8.5973333e-01
   8.6932599e-01
   8.8066624e-01
   8.9348271e-01
   9.0729805e-01
   9.2148424e-01
   9.3539285e-01
   9.4856988e-01
   9.6082843e-01
   9.7206249e-01
   9.8234340e-01
   9.9197390e-01
   1.0012165e+00
   1.0104166e+00
   1.0199288e+00
   1.0297209e+00
   1.0395146e+00
   1.0491753e+00
   1.0584607e+00
   1.0672266e+00
   1.0758108e+00
   1.0845562e+00
   1.0935569e+00
   1.1027916e+00
   1.1121590e+00
   1.1212064e+00
   1.1297086e+00
   1.1375975e+00
   1.1450422e+00
   1.1522022e+00
   1.1593563e+00
   1.1666965e+00
   1.1744031e+00
   1.1824492e+00
   1.1907974e+00
   1.1994285e+00
   1.2082206e+00
   1.2170226e+00
   1.2258726e+00
   1.2347244e+00
   1.2433755e+00
   1.2516427e+00
   1.2592438e+00
   1.2657357e+00
   1.2708227e+00
   1.2745060e+00
   1.2770853e+00
   1.2790601e+00
   1.2810034e+00
   1.2835452e+00
   1.2870831e+00
   1.2917861e+00
   1.2977217e+00
   1.3048100e+00
   1.3128851e+00
   1.3218204e+00
   1.3314380e+00
   1.3415883e+00
   1.3522248e+00
   1.3630510e+00
   1.3738618e+00
   1.3845759e+00
   1.3950647e+00
   1.4051961e+00
   1.4149570e+00
   1.4243448e+00
   1.4334052e+00
   1.4423181e+00
   1.4513930e+00
   1.4609399e+00
   1.4710695e+00
   1.4816283e+00
   1.4923193e+00
   1.5028141e+00
   1.5128050e+00
   1.5222390e+00
   1.5312926e+00
   1.5401596e+00
   1.5490576e+00
   1.5582119e+00
   1.5676937e+00
   1.5774460e+00
   1.5872984e+00
   1.5968564e+00
   1.6057613e+00
   1.6138143e+00
   1.6209724e+00
   1.6274392e+00
   1.6336181e+00
   1.6397443e+00
   1.6458922e+00
   1.6520882e+00
   1.6581783e+00
   1.6639996e+00
   1.6695477e+00
   1.6749724e+00
   1.6804563e+00
   1.6861112e+00
   1.6920150e+00
   1.6981299e+00
   1.7043131e+00
   1.7104215e+00
   1.7165089e+00
   1.7226197e+00
   1.7288527e+00
   1.7353039e+00
   1.7419053e+00
   1.7484881e+00
   1.7548652e+00
   1.7608928e+00
   1.7665203e+00
   1.7715695e+00
   1.7758033e+00
   1.7790754e+00
   1.7812846e+00
   1.7823090e+00
   1.7822287e+00
   1.7813014e+00
   1.7796615e+00
   1.7772579e+00
   1.7742194e+00
   1.7707572e+00
   1.7669770e+00
   1.7631544e+00
   1.7596359e+00
   1.7565633e+00
   1.7539087e+00
   1.7515432e+00
   1.7492401e+00
   1.7466722e+00
   1.7435631e+00
   1.7398326e+00
   1.7353777e+00
   1.7300653e+00
   1.7239335e+00
   1.7171006e+00
   1.7096492e+00
   1.7017499e+00
   1.6937576e+00
   1.6859274e+00
   1.6783056e+00
   1.6709467e+00
   1.6638743e+00
   1.6568328e+00
   1.6496959e+00
   1.6424764e+00
   1.6351753e+00
   1.6277425e+00
   1.6203193e+00
   1.6130466e+00
   1.6060271e+00
   1.5993639e+00
   1.5930666e+00
   1.5868784e+00
   1.5805173e+00
   1.5737016e+00
   1.5663083e+00
   1.5584340e+00
   1.5502724e+00
   1.5419572e+00
   1.5334740e+00
   1.5247051e+00
   1.5155095e+00
   1.5058470e+00
   1.4958064e+00
   1.4855857e+00
   1.4754710e+00
   1.4656225e+00
   1.4560925e+00
   1.4468477e+00
   1.4378618e+00
   1.4291765e+00
   1.4209199e+00
   1.4131910e+00
   1.4061060e+00
   1.3996385e+00
   1.3933133e+00
   1.3866808e+00
   1.3793956e+00
   1.3711031e+00
   1.3616753e+00
   1.3514127e+00
   1.3405322e+00
   1.3292062e+00
   1.3176253e+00
   1.3058593e+00
   1.2939291e+00
   1.2820028e+00
   1.2702404e+00
   1.2586941e+00
   1.2472995e+00
   1.2359803e+00
   1.2245074e+00
   1.2127328e+00
   1.2007077e+00
   1.1886412e+00
   1.1767526e+00
   1.1653338e+00
   1.1544978e+00
   1.1442439e+00
   1.1344062e+00
   1.1247411e+00
   1.1149293e+00
   1.1047469e+00
   1.0941396e+00
   1.0831929e+00
   1.0720552e+00
   1.0610384e+00
   1.0505100e+00
   1.0406128e+00
   1.0314467e+00
   1.0230994e+00
   1.0152020e+00
   1.0073165e+00
   9.9909977e-01
   9.8992470e-01
   9.7921131e-01
   9.6695492e-01
   9.5334182e-01
   9.3869883e-01
   9.2366726e-01
   9.0889750e-01
   8.9468384e-01
   8.8106025e-01
   8.6789873e-01
   8.5487206e-01
   8.4160728e-01
   8.2797313e-01
   8.1394053e-01
   7.9953236e-01
   7.8497251e-01
   7.7071520e-01
   7.5711164e-01
   7.4444270e-01
   7.3289008e-01
   7.2236874e-01
   7.1233847e-01
   7.0224043e-01
   6.9171219e-01
   6.8061640e-01
   6.6918386e-01
   6.5803601e-01
   6.4785074e-01
   6.3895708e-01
   6.3138653e-01
   6.2489215e-01
   6.1898368e-01
   6.1309226e-01
   6.0688454e-01
   6.0032542e-01
   5.9343199e-01
   5.8627462e-01
   5.7893857e-01
   5.7131915e-01
   5.6323787e-01
   5.5462547e-01
   5.4550077e-01
   5.3616853e-01
   5.2718919e-01
   5.1898908e-01
   5.1186913e-01
   5.0588445e-01
   5.0063687e-01
   4.9539758e-01
   4.8955316e-01
   4.8267981e-01
   4.7468245e-01
   4.6570269e-01
   4.5626412e-01
   4.4687986e-01
   4.3785554e-01
   4.2933488e-01
   4.2151587e-01
   4.1425100e-01
   4.0715454e-01
   3.9979973e-01
   3.9189994e-01
   3.8305626e-01
   3.7311881e-01
   3.6213663e-01
   3.5033666e-01
   3.3796374e-01
   3.2531195e-01
   3.1269773e-01
   3.0038112e-01
   2.8855074e-01
   2.7724653e-01
   2.6613033e-01
   2.5477011e-01
   2.4276035e-01
   2.2972095e-01
   2.1564742e-01
   2.0090087e-01
   1.8590190e-01
   1.7111317e-01
   1.5693804e-01
   1.4355583e-01
   1.3102305e-01
   1.1937576e-01
   1.0852633e-01
   9.8291401e-02
   8.8537094e-02
   7.9197364e-02
   7.0098195e-02
   6.1156479e-02
   5.2441564e-02
   4.4009291e-02
   3.5858967e-02
   2.8208376e-02
   2.1333694e-02
   1.5389160e-02
   1.0540266e-02
   6.8107505e-03
   4.1050681e-03
   2.2416007e-03
   1.0141306e-03
   2.4287324e-04
  -1.6636662e-04
  -3.0252761e-04
  -2.5454831e-04
  -1.1136731e-04
   3.8076803e-05
   1.0484544e-04
   3.1077780e-19
