# Supplementary material for: Fisher: a program for the detection of H/ACA snoRNAs using MFE secondary structure prediction and comparative genomics – assessment and update
Source: BMC Res Notes. 2008 Jul 21;1:49. doi: 10.1186/1756-0500-1-49 (PMC2551606; doi:10.1186/1756-0500-1-49)
Supplement: Additional file 1 — The source code of Fisher. [file 1756-0500-1-49-S1.zip › fisher_v1.0/mean110.dat]

   0.0000000e+00
  -4.7073622e-05
   6.2909168e-04
   1.8960752e-03
   3.6214560e-03
   5.6728136e-03
   7.9177270e-03
   1.0223776e-02
   1.2458539e-02
   1.4489139e-02
   1.6214818e-02
   1.7779650e-02
   1.9508646e-02
   2.1746144e-02
   2.4843217e-02
   2.9014885e-02
   3.4137131e-02
   3.9849653e-02
   4.5728860e-02
   5.1380478e-02
   5.6529235e-02
   6.1064573e-02
   6.5187577e-02
   6.9162350e-02
   7.3216454e-02
   7.7774063e-02
   8.3081525e-02
   8.9207220e-02
   9.6248965e-02
   1.0404311e-01
   1.1218121e-01
   1.2030158e-01
   1.2801116e-01
   1.3498900e-01
   1.4130938e-01
   1.4712530e-01
   1.5258806e-01
   1.5795670e-01
   1.6321790e-01
   1.6818911e-01
   1.7285565e-01
   1.7721096e-01
   1.8132314e-01
   1.8558542e-01
   1.9024623e-01
   1.9542021e-01
   2.0114731e-01
   2.0738801e-01
   2.1393181e-01
   2.2065255e-01
   2.2731213e-01
   2.3355885e-01
   2.3918200e-01
   2.4407956e-01
   2.4823605e-01
   2.5199547e-01
   2.5579013e-01
   2.5993904e-01
   2.6474143e-01
   2.7031554e-01
   2.7641475e-01
   2.8273644e-01
   2.8908247e-01
   2.9528623e-01
   3.0138522e-01
   3.0771560e-01
   3.1465895e-01
   3.2246498e-01
   3.3129212e-01
   3.4118307e-01
   3.5175240e-01
   3.6237385e-01
   3.7264173e-01
   3.8220076e-01
   3.9094221e-01
   3.9937458e-01
   4.0803043e-01
   4.1736361e-01
   4.2766930e-01
   4.3874879e-01
   4.5025437e-01
   4.6184861e-01
   4.7307785e-01
   4.8359647e-01
   4.9320429e-01
   5.0166539e-01
   5.0883103e-01
   5.1492136e-01
   5.2026674e-01
   5.2519424e-01
   5.3002474e-01
   5.3495549e-01
   5.4013404e-01
   5.4558863e-01
   5.5138181e-01
   5.5768126e-01
   5.6458943e-01
   5.7209594e-01
   5.8019377e-01
   5.8876066e-01
   5.9764610e-01
   6.0669658e-01
   6.1575986e-01
   6.2469564e-01
   6.3334079e-01
   6.4146457e-01
   6.4881812e-01
   6.5520658e-01
   6.6051760e-01
   6.6482581e-01
   6.6847232e-01
   6.7201493e-01
   6.7604035e-01
   6.8087621e-01
   6.8650788e-01
   6.9247892e-01
   6.9827769e-01
   7.0353830e-01
   7.0827081e-01
   7.1302166e-01
   7.1843579e-01
   7.2487090e-01
   7.3224782e-01
   7.4019047e-01
   7.4809175e-01
   7.5539749e-01
   7.6204321e-01
   7.6836181e-01
   7.7482008e-01
   7.8196158e-01
   7.9022185e-01
   7.9955582e-01
   8.0977634e-01
   8.2059478e-01
   8.3161556e-01
   8.4256343e-01
   8.5332444e-01
   8.6387703e-01
   8.7429352e-01
   8.8474710e-01
   8.9540306e-01
   9.0639192e-01
   9.1769247e-01
   9.2897239e-01
   9.3974476e-01
   9.4955983e-01
   9.5803522e-01
   9.6510858e-01
   9.7124652e-01
   9.7697208e-01
   9.8276356e-01
   9.8903590e-01
   9.9604363e-01
   1.0038427e+00
   1.0124593e+00
   1.0218306e+00
   1.0317260e+00
   1.0419418e+00
   1.0523007e+00
   1.0626611e+00
   1.0729438e+00
   1.0829646e+00
   1.0925081e+00
   1.1014148e+00
   1.1096087e+00
   1.1173114e+00
   1.1249900e+00
   1.1330762e+00
   1.1417766e+00
   1.1510546e+00
   1.1604860e+00
   1.1695822e+00
   1.1780572e+00
   1.1857656e+00
   1.1927908e+00
   1.1994339e+00
   1.2059992e+00
   1.2128100e+00
   1.2202103e+00
   1.2284397e+00
   1.2374727e+00
   1.2470745e+00
   1.2569364e+00
   1.2666328e+00
   1.2757877e+00
   1.2841301e+00
   1.2916282e+00
   1.2983820e+00
   1.3045763e+00
   1.3105341e+00
   1.3168233e+00
   1.3238470e+00
   1.3318106e+00
   1.3407808e+00
   1.3506224e+00
   1.3609751e+00
   1.3715462e+00
   1.3823086e+00
   1.3933068e+00
   1.4043841e+00
   1.4152279e+00
   1.4254501e+00
   1.4344360e+00
   1.4418044e+00
   1.4478582e+00
   1.4531802e+00
   1.4583928e+00
   1.4642558e+00
   1.4711588e+00
   1.4790976e+00
   1.4878747e+00
   1.4970542e+00
   1.5062361e+00
   1.5150749e+00
   1.5233434e+00
   1.5311455e+00
   1.5386640e+00
   1.5461064e+00
   1.5536158e+00
   1.5612221e+00
   1.5688871e+00
   1.5765941e+00
   1.5841960e+00
   1.5915450e+00
   1.5984842e+00
   1.6047987e+00
   1.6102959e+00
   1.6150934e+00
   1.6194215e+00
   1.6235793e+00
   1.6279523e+00
   1.6329207e+00
   1.6384854e+00
   1.6444273e+00
   1.6505253e+00
   1.6564609e+00
   1.6619607e+00
   1.6671104e+00
   1.6720628e+00
   1.6768834e+00
   1.6816072e+00
   1.6861242e+00
   1.6902208e+00
   1.6937065e+00
   1.6964969e+00
   1.6987792e+00
   1.7007571e+00
   1.7026706e+00
   1.7047269e+00
   1.7070050e+00
   1.7094116e+00
   1.7117704e+00
   1.7138704e+00
   1.7155149e+00
   1.7167157e+00
   1.7176914e+00
   1.7187609e+00
   1.7202555e+00
   1.7224072e+00
   1.7251391e+00
   1.7282162e+00
   1.7313584e+00
   1.7344192e+00
   1.7373646e+00
   1.7403170e+00
   1.7435738e+00
   1.7471648e+00
   1.7508394e+00
   1.7543428e+00
   1.7572416e+00
   1.7592035e+00
   1.7603420e+00
   1.7609598e+00
   1.7615432e+00
   1.7627302e+00
   1.7648617e+00
   1.7680138e+00
   1.7718778e+00
   1.7757743e+00
   1.7788445e+00
   1.7804740e+00
   1.7803461e+00
   1.7788311e+00
   1.7765858e+00
   1.7744890e+00
   1.7733270e+00
   1.7733882e+00
   1.7745507e+00
   1.7764177e+00
   1.7784118e+00
   1.7800915e+00
   1.7814474e+00
   1.7825742e+00
   1.7837554e+00
   1.7853499e+00
   1.7874113e+00
   1.7897001e+00
   1.7919132e+00
   1.7936912e+00
   1.7948409e+00
   1.7954496e+00
   1.7955152e+00
   1.7951480e+00
   1.7944932e+00
   1.7933819e+00
   1.7917911e+00
   1.7898609e+00
   1.7874652e+00
   1.7844758e+00
   1.7807463e+00
   1.7759389e+00
   1.7699566e+00
   1.7627817e+00
   1.7545820e+00
   1.7459185e+00
   1.7373213e+00
   1.7291197e+00
   1.7216571e+00
   1.7151174e+00
   1.7093571e+00
   1.7041974e+00
   1.6994661e+00
   1.6949691e+00
   1.6903357e+00
   1.6852465e+00
   1.6797447e+00
   1.6741978e+00
   1.6690180e+00
   1.6648356e+00
   1.6621507e+00
   1.6606618e+00
   1.6597339e+00
   1.6587238e+00
   1.6569946e+00
   1.6542239e+00
   1.6504711e+00
   1.6459819e+00
   1.6409749e+00
   1.6357090e+00
   1.6306508e+00
   1.6260372e+00
   1.6219136e+00
   1.6182578e+00
   1.6147651e+00
   1.6109448e+00
   1.6065959e+00
   1.6018767e+00
   1.5970727e+00
   1.5925229e+00
   1.5885908e+00
   1.5852368e+00
   1.5821988e+00
   1.5792089e+00
   1.5760351e+00
   1.5726801e+00
   1.5693181e+00
   1.5660577e+00
   1.5630140e+00
   1.5601516e+00
   1.5572421e+00
   1.5538681e+00
   1.5496659e+00
   1.5442679e+00
   1.5374282e+00
   1.5293390e+00
   1.5205439e+00
   1.5116380e+00
   1.5032901e+00
   1.4960782e+00
   1.4900557e+00
   1.4849529e+00
   1.4803668e+00
   1.4758759e+00
   1.4711080e+00
   1.4660412e+00
   1.4608551e+00
   1.4557804e+00
   1.4510193e+00
   1.4466846e+00
   1.4426993e+00
   1.4388232e+00
   1.4348107e+00
   1.4304339e+00
   1.4255680e+00
   1.4202619e+00
   1.4147074e+00
   1.4091107e+00
   1.4037686e+00
   1.3988877e+00
   1.3945071e+00
   1.3906711e+00
   1.3874646e+00
   1.3847192e+00
   1.3824314e+00
   1.3805601e+00
   1.3787875e+00
   1.3769212e+00
   1.3749889e+00
   1.3729983e+00
   1.3711336e+00
   1.3695530e+00
   1.3681980e+00
   1.3667807e+00
   1.3649871e+00
   1.3626495e+00
   1.3597506e+00
   1.3564968e+00
   1.3531271e+00
   1.3497473e+00
   1.3463307e+00
   1.3425851e+00
   1.3381744e+00
   1.3328387e+00
   1.3264425e+00
   1.3190334e+00
   1.3109830e+00
   1.3026641e+00
   1.2944625e+00
   1.2867922e+00
   1.2798821e+00
   1.2738122e+00
   1.2686247e+00
   1.2641984e+00
   1.2601606e+00
   1.2562342e+00
   1.2520352e+00
   1.2472262e+00
   1.2416236e+00
   1.2350932e+00
   1.2275075e+00
   1.2187946e+00
   1.2090444e+00
   1.1983933e+00
   1.1870976e+00
   1.1756436e+00
   1.1645080e+00
   1.1540403e+00
   1.1443444e+00
   1.1353759e+00
   1.1268532e+00
   1.1183829e+00
   1.1098057e+00
   1.1011893e+00
   1.0925681e+00
   1.0840937e+00
   1.0759545e+00
   1.0681675e+00
   1.0604959e+00
   1.0527465e+00
   1.0447554e+00
   1.0363346e+00
   1.0274662e+00
   1.0183597e+00
   1.0092176e+00
   1.0001583e+00
   9.9133067e-01
   9.8276309e-01
   9.7435445e-01
   9.6600422e-01
   9.5775253e-01
   9.4966270e-01
   9.4182092e-01
   9.3424472e-01
   9.2686634e-01
   9.1949567e-01
   9.1182093e-01
   9.0356200e-01
   8.9457920e-01
   8.8488116e-01
   8.7462803e-01
   8.6424708e-01
   8.5415131e-01
   8.4455485e-01
   8.3547672e-01
   8.2678440e-01
   8.1820010e-01
   8.0954168e-01
   8.0085371e-01
   7.9236724e-01
   7.8423278e-01
   7.7644391e-01
   7.6897912e-01
   7.6152049e-01
   7.5367682e-01
   7.4527285e-01
   7.3623845e-01
   7.2658555e-01
   7.1673448e-01
   7.0715268e-01
   6.9818813e-01
   6.8999720e-01
   6.8264979e-01
   6.7584809e-01
   6.6920795e-01
   6.6242084e-01
   6.5526725e-01
   6.4756460e-01
   6.3939964e-01
   6.3094235e-01
   6.2234531e-01
   6.1379862e-01
   6.0545546e-01
   5.9726245e-01
   5.8907361e-01
   5.8060672e-01
   5.7158473e-01
   5.6179173e-01
   5.5126431e-01
   5.4046049e-01
   5.2995668e-01
   5.2028003e-01
   5.1194560e-01
   5.0503953e-01
   4.9937817e-01
   4.9465431e-01
   4.9047349e-01
   4.8631577e-01
   4.8165956e-01
   4.7609459e-01
   4.6933784e-01
   4.6149651e-01
   4.5295274e-01
   4.4429246e-01
   4.3606774e-01
   4.2851812e-01
   4.2175614e-01
   4.1571968e-01
   4.1004685e-01
   4.0454365e-01
   3.9913922e-01
   3.9369095e-01
   3.8814722e-01
   3.8272476e-01
   3.7759814e-01
   3.7287505e-01
   3.6873538e-01
   3.6515849e-01
   3.6177781e-01
   3.5826195e-01
   3.5431611e-01
   3.4959793e-01
   3.4406443e-01
   3.3807119e-01
   3.3190730e-01
   3.2603330e-01
   3.2108634e-01
   3.1733915e-01
   3.1474582e-01
   3.1316988e-01
   3.1218252e-01
   3.1107772e-01
   3.0936000e-01
   3.0675597e-01
   3.0302667e-01
   2.9820128e-01
   2.9262209e-01
   2.8673665e-01
   2.8101502e-01
   2.7596796e-01
   2.7196888e-01
   2.6902623e-01
   2.6674800e-01
   2.6456368e-01
   2.6179228e-01
   2.5794562e-01
   2.5308549e-01
   2.4764799e-01
   2.4235398e-01
   2.3794013e-01
   2.3491915e-01
   2.3340049e-01
   2.3305814e-01
   2.3347026e-01
   2.3425876e-01
   2.3508236e-01
   2.3577654e-01
   2.3626340e-01
   2.3652032e-01
   2.3656165e-01
   2.3642053e-01
   2.3606882e-01
   2.3555885e-01
   2.3483463e-01
   2.3366032e-01
   2.3208090e-01
   2.3055454e-01
   2.2956837e-01
   2.2963280e-01
   2.3132125e-01
   2.3473370e-01
   2.3955458e-01
   2.4540347e-01
   2.5183873e-01
   2.5819180e-01
   2.6406783e-01
   2.6929829e-01
   2.7391225e-01
   2.7837669e-01
   2.8318281e-01
   2.8867778e-01
   2.9506262e-01
   3.0214194e-01
   3.0953179e-01
   3.1705900e-01
   3.2459039e-01
   3.3208297e-01
   3.3975502e-01
   3.4774740e-01
   3.5599560e-01
   3.6440768e-01
   3.7279085e-01
   3.8079347e-01
   3.8825657e-01
   3.9517479e-01
   4.0161524e-01
   4.0767597e-01
   4.1350103e-01
   4.1917154e-01
   4.2469738e-01
   4.3011264e-01
   4.3572022e-01
   4.4181238e-01
   4.4867395e-01
   4.5665038e-01
   4.6586763e-01
   4.7616992e-01
   4.8729341e-01
   4.9901514e-01
   5.1107023e-01
   5.2330509e-01
   5.3555495e-01
   5.4764168e-01
   5.5941524e-01
   5.7081166e-01
   5.8192639e-01
   5.9302650e-01
   6.0440285e-01
   6.1610944e-01
   6.2803956e-01
   6.3989106e-01
   6.5120202e-01
   6.6167292e-01
   6.7119670e-01
   6.7969904e-01
   6.8756211e-01
   6.9519891e-01
   7.0280622e-01
   7.1054415e-01
   7.1842531e-01
   7.2602832e-01
   7.3303829e-01
   7.3939088e-01
   7.4505023e-01
   7.5010959e-01
   7.5493283e-01
   7.5981216e-01
   7.6488979e-01
   7.7019206e-01
   7.7562459e-01
   7.8085427e-01
   7.8548128e-01
   7.8924757e-01
   7.9211600e-01
   7.9419391e-01
   7.9581484e-01
   7.9734788e-01
   7.9915981e-01
   8.0144462e-01
   8.0422624e-01
   8.0734644e-01
   8.1052160e-01
   8.1348391e-01
   8.1603300e-01
   8.1811556e-01
   8.1985599e-01
   8.2166055e-01
   8.2391458e-01
   8.2698990e-01
   8.3131774e-01
   8.3700089e-01
   8.4381906e-01
   8.5160449e-01
   8.6011844e-01
   8.6916169e-01
   8.7865751e-01
   8.8843589e-01
   8.9811432e-01
   9.0722236e-01
   9.1534909e-01
   9.2225088e-01
   9.2827648e-01
   9.3415895e-01
   9.4084408e-01
   9.4916926e-01
   9.5957792e-01
   9.7189218e-01
   9.8560492e-01
   9.9989252e-01
   1.0140312e+00
   1.0274637e+00
   1.0398902e+00
   1.0511965e+00
   1.0616408e+00
   1.0715211e+00
   1.0812143e+00
   1.0909923e+00
   1.1008161e+00
   1.1103959e+00
   1.1195192e+00
   1.1280200e+00
   1.1360111e+00
   1.1440432e+00
   1.1526162e+00
   1.1619329e+00
   1.1720236e+00
   1.1824976e+00
   1.1927934e+00
   1.2025279e+00
   1.2114733e+00
   1.2196212e+00
   1.2273113e+00
   1.2348156e+00
   1.2423448e+00
   1.2500819e+00
   1.2579894e+00
   1.2658883e+00
   1.2738125e+00
   1.2818939e+00
   1.2902886e+00
   1.2991852e+00
   1.3085950e+00
   1.3179870e+00
   1.3266283e+00
   1.3338018e+00
   1.3390620e+00
   1.3423641e+00
   1.3441740e+00
   1.3451658e+00
   1.3460262e+00
   1.3472478e+00
   1.3493404e+00
   1.3526870e+00
   1.3575147e+00
   1.3640714e+00
   1.3724680e+00
   1.3824281e+00
   1.3935072e+00
   1.4052080e+00
   1.4170294e+00
   1.4286049e+00
   1.4398338e+00
   1.4508107e+00
   1.4615096e+00
   1.4717926e+00
   1.4815875e+00
   1.4909661e+00
   1.5001596e+00
   1.5095851e+00
   1.5196739e+00
   1.5305426e+00
   1.5419267e+00
   1.5533836e+00
   1.5644018e+00
   1.5746840e+00
   1.5842879e+00
   1.5934297e+00
   1.6024298e+00
   1.6116581e+00
   1.6212047e+00
   1.6309629e+00
   1.6407098e+00
   1.6500259e+00
   1.6585755e+00
   1.6663773e+00
   1.6735570e+00
   1.6804198e+00
   1.6873672e+00
   1.6944818e+00
   1.7015959e+00
   1.7085776e+00
   1.7153229e+00
   1.7218065e+00
   1.7282523e+00
   1.7349005e+00
   1.7418413e+00
   1.7490827e+00
   1.7564628e+00
   1.7637098e+00
   1.7707715e+00
   1.7777848e+00
   1.7848531e+00
   1.7920728e+00
   1.7994405e+00
   1.8066994e+00
   1.8136325e+00
   1.8202650e+00
   1.8266728e+00
   1.8329499e+00
   1.8391938e+00
   1.8451211e+00
   1.8503034e+00
   1.8545608e+00
   1.8577460e+00
   1.8597217e+00
   1.8606258e+00
   1.8605164e+00
   1.8594003e+00
   1.8573845e+00
   1.8546788e+00
   1.8516234e+00
   1.8486023e+00
   1.8457837e+00
   1.8431750e+00
   1.8407016e+00
   1.8381093e+00
   1.8352413e+00
   1.8320498e+00
   1.8284820e+00
   1.8245053e+00
   1.8199509e+00
   1.8146009e+00
   1.8084724e+00
   1.8016015e+00
   1.7939997e+00
   1.7859842e+00
   1.7777852e+00
   1.7694403e+00
   1.7611168e+00
   1.7530109e+00
   1.7451034e+00
   1.7374020e+00
   1.7299067e+00
   1.7223843e+00
   1.7148392e+00
   1.7072805e+00
   1.6997841e+00
   1.6924837e+00
   1.6852991e+00
   1.6778776e+00
   1.6699608e+00
   1.6614667e+00
   1.6523793e+00
   1.6429562e+00
   1.6334770e+00
   1.6240111e+00
   1.6145124e+00
   1.6048027e+00
   1.5947139e+00
   1.5842145e+00
   1.5733891e+00
   1.5623580e+00
   1.5513145e+00
   1.5403574e+00
   1.5295107e+00
   1.5187742e+00
   1.5084205e+00
   1.4987188e+00
   1.4898636e+00
   1.4820653e+00
   1.4752700e+00
   1.4688487e+00
   1.4622642e+00
   1.4550392e+00
   1.4467303e+00
   1.4373636e+00
   1.4272105e+00
   1.4164428e+00
   1.4052960e+00
   1.3940122e+00
   1.3825600e+00
   1.3709824e+00
   1.3594407e+00
   1.3478572e+00
   1.3361185e+00
   1.3242761e+00
   1.3122394e+00
   1.2999428e+00
   1.2874885e+00
   1.2750329e+00
   1.2627831e+00
   1.2509797e+00
   1.2397676e+00
   1.2291260e+00
   1.2188419e+00
   1.2086567e+00
   1.1982169e+00
   1.1872698e+00
   1.1758791e+00
   1.1641992e+00
   1.1524506e+00
   1.1411034e+00
   1.1304462e+00
   1.1205700e+00
   1.1117087e+00
   1.1035742e+00
   1.0956399e+00
   1.0874254e+00
   1.0782270e+00
   1.0673440e+00
   1.0546339e+00
   1.0403185e+00
   1.0249033e+00
   1.0091714e+00
   9.9381218e-01
   9.7905286e-01
   9.6486053e-01
   9.5096870e-01
   9.3695436e-01
   9.2252758e-01
   9.0771284e-01
   8.9257140e-01
   8.7723623e-01
   8.6208929e-01
   8.4761566e-01
   8.3412543e-01
   8.2183631e-01
   8.1075809e-01
   8.0044060e-01
   7.9012176e-01
   7.7938723e-01
   7.6808272e-01
   7.5644140e-01
   7.4516498e-01
   7.3501273e-01
   7.2617521e-01
   7.1848912e-01
   7.1153147e-01
   7.0465000e-01
   6.9734734e-01
   6.8961101e-01
   6.8155639e-01
   6.7332495e-01
   6.6502931e-01
   6.5644062e-01
   6.4727700e-01
   6.3742702e-01
   6.2686361e-01
   6.1590534e-01
   6.0527978e-01
   5.9558686e-01
   5.8721410e-01
   5.8023173e-01
   5.7431264e-01
   5.6861025e-01
   5.6233538e-01
   5.5506037e-01
   5.4655948e-01
   5.3682113e-01
   5.2632371e-01
   5.1554202e-01
   5.0473819e-01
   4.9427611e-01
   4.8446498e-01
   4.7514709e-01
   4.6590806e-01
   4.5637807e-01
   4.4603992e-01
   4.3453408e-01
   4.2177853e-01
   4.0793355e-01
   3.9331548e-01
   3.7838851e-01
   3.6358888e-01
   3.4923832e-01
   3.3556669e-01
   3.2241359e-01
   3.0917820e-01
   2.9535367e-01
   2.8054800e-01
   2.6463304e-01
   2.4806471e-01
   2.3153208e-01
   2.1559890e-01
   2.0062615e-01
   1.8667787e-01
   1.7351102e-01
   1.6088823e-01
   1.4861974e-01
   1.3656168e-01
   1.2473594e-01
   1.1331212e-01
   1.0231010e-01
   9.1808979e-02
   8.1921556e-02
   7.2505723e-02
   6.3397021e-02
   5.4684701e-02
   4.6391393e-02
   3.8685378e-02
   3.1871172e-02
   2.6054884e-02
   2.1265754e-02
   1.7435753e-02
   1.4326245e-02
   1.1769662e-02
   9.6224041e-03
   7.7408717e-03
   5.9814650e-03
   4.2005841e-03
   2.2546290e-03
  -4.4184466e-19
