# Supplementary material for: Fisher: a program for the detection of H/ACA snoRNAs using MFE secondary structure prediction and comparative genomics – assessment and update
Source: BMC Res Notes. 2008 Jul 21;1:49. doi: 10.1186/1756-0500-1-49 (PMC2551606; doi:10.1186/1756-0500-1-49)
Supplement: Additional file 1 — The source code of Fisher. [file 1756-0500-1-49-S1.zip › fisher_v1.0/mean120.dat]

   0.0000000e+00
   5.0037198e-04
   1.2099414e-03
   2.2121798e-03
   3.5905587e-03
   5.4285498e-03
   7.8096247e-03
   1.0817255e-02
   1.4534912e-02
   1.9048010e-02
   2.4441221e-02
   3.0596179e-02
   3.7195497e-02
   4.3911223e-02
   5.0381434e-02
   5.6281481e-02
   6.1607956e-02
   6.6498211e-02
   7.1122841e-02
   7.5768959e-02
   8.0650546e-02
   8.5775257e-02
   9.1115113e-02
   9.6643133e-02
   1.0233929e-01
   1.0820190e-01
   1.1424380e-01
   1.2038944e-01
   1.2645964e-01
   1.3225792e-01
   1.3772530e-01
   1.4290331e-01
   1.4795028e-01
   1.5317555e-01
   1.5890197e-01
   1.6533386e-01
   1.7255292e-01
   1.8045128e-01
   1.8887953e-01
   1.9762991e-01
   2.0654704e-01
   2.1546679e-01
   2.2415218e-01
   2.3239904e-01
   2.4008887e-01
   2.4733558e-01
   2.5458984e-01
   2.6222457e-01
   2.7044512e-01
   2.7914137e-01
   2.8772339e-01
   2.9561542e-01
   3.0257867e-01
   3.0867235e-01
   3.1423080e-01
   3.1974786e-01
   3.2544655e-01
   3.3144707e-01
   3.3785166e-01
   3.4453361e-01
   3.5140747e-01
   3.5836371e-01
   3.6510729e-01
   3.7124974e-01
   3.7652940e-01
   3.8090180e-01
   3.8447444e-01
   3.8776276e-01
   3.9146318e-01
   3.9583645e-01
   4.0091530e-01
   4.0649632e-01
   4.1203668e-01
   4.1714380e-01
   4.2177036e-01
   4.2589824e-01
   4.2970079e-01
   4.3346908e-01
   4.3729788e-01
   4.4133835e-01
   4.4568014e-01
   4.5007473e-01
   4.5438067e-01
   4.5850371e-01
   4.6240795e-01
   4.6632998e-01
   4.7058832e-01
   4.7507425e-01
   4.7966529e-01
   4.8420190e-01
   4.8846870e-01
   4.9237017e-01
   4.9603991e-01
   4.9948275e-01
   5.0257609e-01
   5.0533337e-01
   5.0779721e-01
   5.1002517e-01
   5.1231434e-01
   5.1499103e-01
   5.1819016e-01
   5.2193068e-01
   5.2602686e-01
   5.3029551e-01
   5.3462381e-01
   5.3896032e-01
   5.4350402e-01
   5.4826561e-01
   5.5317563e-01
   5.5818356e-01
   5.6324030e-01
   5.6833720e-01
   5.7350387e-01
   5.7878873e-01
   5.8413047e-01
   5.8964391e-01
   5.9575784e-01
   6.0286984e-01
   6.1109737e-01
   6.2026462e-01
   6.2966487e-01
   6.3837316e-01
   6.4587604e-01
   6.5209220e-01
   6.5726485e-01
   6.6195020e-01
   6.6665625e-01
   6.7175543e-01
   6.7749247e-01
   6.8385108e-01
   6.9058658e-01
   6.9731602e-01
   7.0343243e-01
   7.0838885e-01
   7.1198653e-01
   7.1418611e-01
   7.1529683e-01
   7.1597676e-01
   7.1679330e-01
   7.1825331e-01
   7.2079731e-01
   7.2461604e-01
   7.2966610e-01
   7.3579003e-01
   7.4270548e-01
   7.5009637e-01
   7.5771022e-01
   7.6527502e-01
   7.7271368e-01
   7.7988610e-01
   7.8647328e-01
   7.9203314e-01
   7.9625587e-01
   7.9882862e-01
   7.9969108e-01
   7.9951483e-01
   7.9932550e-01
   8.0013132e-01
   8.0281146e-01
   8.0763924e-01
   8.1419749e-01
   8.2175640e-01
   8.2953211e-01
   8.3700262e-01
   8.4402924e-01
   8.5065014e-01
   8.5690289e-01
   8.6288446e-01
   8.6849631e-01
   8.7368007e-01
   8.7849847e-01
   8.8312959e-01
   8.8797654e-01
   8.9347089e-01
   9.0000123e-01
   9.0780422e-01
   9.1676984e-01
   9.2643610e-01
   9.3636407e-01
   9.4617791e-01
   9.5578670e-01
   9.6534144e-01
   9.7501005e-01
   9.8490833e-01
   9.9500466e-01
   1.0051603e+00
   1.0152398e+00
   1.0250592e+00
   1.0343693e+00
   1.0430626e+00
   1.0512250e+00
   1.0590768e+00
   1.0669695e+00
   1.0751953e+00
   1.0839622e+00
   1.0933651e+00
   1.1034442e+00
   1.1141756e+00
   1.1254553e+00
   1.1369734e+00
   1.1481971e+00
   1.1586209e+00
   1.1679259e+00
   1.1760310e+00
   1.1832293e+00
   1.1901230e+00
   1.1972898e+00
   1.2052149e+00
   1.2142817e+00
   1.2245435e+00
   1.2355761e+00
   1.2466956e+00
   1.2571903e+00
   1.2664729e+00
   1.2744610e+00
   1.2816333e+00
   1.2885631e+00
   1.2958651e+00
   1.3040845e+00
   1.3132983e+00
   1.3234699e+00
   1.3345729e+00
   1.3462649e+00
   1.3581777e+00
   1.3700044e+00
   1.3811683e+00
   1.3910770e+00
   1.3996250e+00
   1.4068689e+00
   1.4132823e+00
   1.4196851e+00
   1.4267675e+00
   1.4349377e+00
   1.4441380e+00
   1.4539113e+00
   1.4637319e+00
   1.4728755e+00
   1.4808479e+00
   1.4874236e+00
   1.4925876e+00
   1.4967889e+00
   1.5006503e+00
   1.5048340e+00
   1.5098715e+00
   1.5158651e+00
   1.5225783e+00
   1.5296085e+00
   1.5364576e+00
   1.5429294e+00
   1.5491891e+00
   1.5554009e+00
   1.5618150e+00
   1.5685605e+00
   1.5754387e+00
   1.5823195e+00
   1.5891546e+00
   1.5959330e+00
   1.6027000e+00
   1.6095086e+00
   1.6161893e+00
   1.6224823e+00
   1.6282304e+00
   1.6333705e+00
   1.6380670e+00
   1.6428549e+00
   1.6481524e+00
   1.6541868e+00
   1.6610896e+00
   1.6685109e+00
   1.6757826e+00
   1.6823629e+00
   1.6877739e+00
   1.6917352e+00
   1.6946239e+00
   1.6970792e+00
   1.6996645e+00
   1.7028101e+00
   1.7064440e+00
   1.7101184e+00
   1.7134193e+00
   1.7161578e+00
   1.7184589e+00
   1.7207379e+00
   1.7234544e+00
   1.7267571e+00
   1.7304277e+00
   1.7341263e+00
   1.7374094e+00
   1.7399330e+00
   1.7415559e+00
   1.7422562e+00
   1.7421195e+00
   1.7414412e+00
   1.7407218e+00
   1.7405966e+00
   1.7416432e+00
   1.7441620e+00
   1.7481268e+00
   1.7529203e+00
   1.7576916e+00
   1.7616885e+00
   1.7643112e+00
   1.7655886e+00
   1.7661077e+00
   1.7666570e+00
   1.7680485e+00
   1.7707166e+00
   1.7745979e+00
   1.7792069e+00
   1.7837611e+00
   1.7875124e+00
   1.7899311e+00
   1.7906557e+00
   1.7899114e+00
   1.7882141e+00
   1.7862675e+00
   1.7848469e+00
   1.7844199e+00
   1.7850350e+00
   1.7863723e+00
   1.7878063e+00
   1.7888744e+00
   1.7894520e+00
   1.7897468e+00
   1.7904545e+00
   1.7921986e+00
   1.7953597e+00
   1.7997024e+00
   1.8042362e+00
   1.8079939e+00
   1.8102314e+00
   1.8105745e+00
   1.8094658e+00
   1.8076331e+00
   1.8056100e+00
   1.8037630e+00
   1.8021494e+00
   1.8003308e+00
   1.7978706e+00
   1.7943841e+00
   1.7894810e+00
   1.7833224e+00
   1.7764106e+00
   1.7691526e+00
   1.7619902e+00
   1.7551455e+00
   1.7483678e+00
   1.7412445e+00
   1.7334434e+00
   1.7248881e+00
   1.7157717e+00
   1.7066120e+00
   1.6980586e+00
   1.6907859e+00
   1.6850245e+00
   1.6805539e+00
   1.6771541e+00
   1.6743902e+00
   1.6717569e+00
   1.6691683e+00
   1.6666217e+00
   1.6639583e+00
   1.6611155e+00
   1.6580032e+00
   1.6543603e+00
   1.6498666e+00
   1.6443765e+00
   1.6380680e+00
   1.6313628e+00
   1.6247481e+00
   1.6189108e+00
   1.6141691e+00
   1.6104041e+00
   1.6074618e+00
   1.6048772e+00
   1.6020741e+00
   1.5987357e+00
   1.5946196e+00
   1.5897110e+00
   1.5842002e+00
   1.5785275e+00
   1.5730714e+00
   1.5681044e+00
   1.5638897e+00
   1.5605128e+00
   1.5578193e+00
   1.5556857e+00
   1.5539064e+00
   1.5519769e+00
   1.5493575e+00
   1.5455996e+00
   1.5403156e+00
   1.5336605e+00
   1.5263015e+00
   1.5190520e+00
   1.5126815e+00
   1.5076447e+00
   1.5037703e+00
   1.5006737e+00
   1.4977480e+00
   1.4945154e+00
   1.4908507e+00
   1.4867491e+00
   1.4823426e+00
   1.4779711e+00
   1.4738843e+00
   1.4702791e+00
   1.4672709e+00
   1.4647031e+00
   1.4622302e+00
   1.4593797e+00
   1.4556566e+00
   1.4508727e+00
   1.4454184e+00
   1.4399811e+00
   1.4354455e+00
   1.4324865e+00
   1.4311118e+00
   1.4306656e+00
   1.4302160e+00
   1.4290348e+00
   1.4267598e+00
   1.4234996e+00
   1.4199192e+00
   1.4166153e+00
   1.4140548e+00
   1.4125429e+00
   1.4119261e+00
   1.4117217e+00
   1.4114109e+00
   1.4104911e+00
   1.4086563e+00
   1.4059866e+00
   1.4027478e+00
   1.3992130e+00
   1.3955941e+00
   1.3918276e+00
   1.3876889e+00
   1.3829253e+00
   1.3773418e+00
   1.3710698e+00
   1.3645052e+00
   1.3581278e+00
   1.3523210e+00
   1.3471123e+00
   1.3424478e+00
   1.3382006e+00
   1.3342396e+00
   1.3306379e+00
   1.3274826e+00
   1.3245122e+00
   1.3214724e+00
   1.3180629e+00
   1.3138477e+00
   1.3086640e+00
   1.3023880e+00
   1.2949771e+00
   1.2867278e+00
   1.2779258e+00
   1.2688062e+00
   1.2595599e+00
   1.2499900e+00
   1.2396971e+00
   1.2284810e+00
   1.2162964e+00
   1.2035182e+00
   1.1909626e+00
   1.1790509e+00
   1.1679938e+00
   1.1577799e+00
   1.1480620e+00
   1.1385849e+00
   1.1291094e+00
   1.1194568e+00
   1.1094712e+00
   1.0989100e+00
   1.0877874e+00
   1.0761965e+00
   1.0643055e+00
   1.0523955e+00
   1.0405280e+00
   1.0285666e+00
   1.0164857e+00
   1.0043003e+00
   9.9199480e-01
   9.7970385e-01
   9.6752591e-01
   9.5542072e-01
   9.4335701e-01
   9.3164079e-01
   9.2058157e-01
   9.1028575e-01
   9.0078187e-01
   8.9183584e-01
   8.8311495e-01
   8.7453167e-01
   8.6623808e-01
   8.5839253e-01
   8.5103584e-01
   8.4408780e-01
   8.3731876e-01
   8.3051675e-01
   8.2364089e-01
   8.1671107e-01
   8.0984255e-01
   8.0317584e-01
   7.9679547e-01
   7.9066169e-01
   7.8467874e-01
   7.7879624e-01
   7.7284118e-01
   7.6673711e-01
   7.6067232e-01
   7.5462757e-01
   7.4851845e-01
   7.4263707e-01
   7.3693200e-01
   7.3133688e-01
   7.2604298e-01
   7.2087091e-01
   7.1533341e-01
   7.0899772e-01
   7.0128082e-01
   6.9178988e-01
   6.8063843e-01
   6.6836320e-01
   6.5568673e-01
   6.4325084e-01
   6.3149913e-01
   6.2048382e-01
   6.1011934e-01
   6.0047719e-01
   5.9176544e-01
   5.8403715e-01
   5.7733110e-01
   5.7154479e-01
   5.6642071e-01
   5.6182947e-01
   5.5767289e-01
   5.5384779e-01
   5.5006598e-01
   5.4570993e-01
   5.4032994e-01
   5.3366696e-01
   5.2576615e-01
   5.1714846e-01
   5.0852860e-01
   5.0041276e-01
   4.9306075e-01
   4.8634844e-01
   4.7988747e-01
   4.7313857e-01
   4.6583989e-01
   4.5800101e-01
   4.4997342e-01
   4.4224267e-01
   4.3515563e-01
   4.2886011e-01
   4.2323737e-01
   4.1781580e-01
   4.1241900e-01
   4.0694673e-01
   4.0115636e-01
   3.9510341e-01
   3.8889509e-01
   3.8251849e-01
   3.7616057e-01
   3.7020469e-01
   3.6470420e-01
   3.5971096e-01
   3.5525486e-01
   3.5110130e-01
   3.4704852e-01
   3.4307454e-01
   3.3908816e-01
   3.3492245e-01
   3.3052464e-01
   3.2590317e-01
   3.2105810e-01
   3.1622255e-01
   3.1180900e-01
   3.0791150e-01
   3.0451198e-01
   3.0149201e-01
   2.9865960e-01
   2.9600277e-01
   2.9389920e-01
   2.9267310e-01
   2.9255447e-01
   2.9354242e-01
   2.9530908e-01
   2.9738324e-01
   2.9944510e-01
   3.0127638e-01
   3.0276766e-01
   3.0387365e-01
   3.0457768e-01
   3.0475753e-01
   3.0446688e-01
   3.0393227e-01
   3.0339307e-01
   3.0307226e-01
   3.0330090e-01
   3.0455383e-01
   3.0704680e-01
   3.1092512e-01
   3.1612950e-01
   3.2205727e-01
   3.2799470e-01
   3.3341999e-01
   3.3806510e-01
   3.4201606e-01
   3.4552395e-01
   3.4884035e-01
   3.5205833e-01
   3.5526087e-01
   3.5843980e-01
   3.6155713e-01
   3.6463810e-01
   3.6768121e-01
   3.7069784e-01
   3.7376229e-01
   3.7693731e-01
   3.8025281e-01
   3.8382482e-01
   3.8777853e-01
   3.9219088e-01
   3.9715579e-01
   4.0263130e-01
   4.0831690e-01
   4.1396587e-01
   4.1929176e-01
   4.2393369e-01
   4.2792854e-01
   4.3153090e-01
   4.3493346e-01
   4.3863802e-01
   4.4303515e-01
   4.4799848e-01
   4.5340290e-01
   4.5914126e-01
   4.6501159e-01
   4.7111032e-01
   4.7777390e-01
   4.8531941e-01
   4.9392444e-01
   5.0373141e-01
   5.1456221e-01
   5.2604926e-01
   5.3767576e-01
   5.4908882e-01
   5.6017715e-01
   5.7099493e-01
   5.8170631e-01
   5.9259312e-01
   6.0363799e-01
   6.1461206e-01
   6.2543352e-01
   6.3595043e-01
   6.4593483e-01
   6.5546049e-01
   6.6461578e-01
   6.7338777e-01
   6.8184461e-01
   6.9002909e-01
   6.9781961e-01
   7.0509090e-01
   7.1188001e-01
   7.1827999e-01
   7.2441859e-01
   7.3063336e-01
   7.3720600e-01
   7.4414586e-01
   7.5141854e-01
   7.5876497e-01
   7.6580270e-01
   7.7232453e-01
   7.7822116e-01
   7.8350885e-01
   7.8860865e-01
   7.9401974e-01
   8.0020924e-01
   8.0751592e-01
   8.1599158e-01
   8.2507585e-01
   8.3401555e-01
   8.4207810e-01
   8.4877578e-01
   8.5420230e-01
   8.5891032e-01
   8.6360083e-01
   8.6920169e-01
   8.7634381e-01
   8.8523787e-01
   8.9593258e-01
   9.0823150e-01
   9.2154945e-01
   9.3546675e-01
   9.4964158e-01
   9.6371385e-01
   9.7746453e-01
   9.9066112e-01
   1.0029638e+00
   1.0141425e+00
   1.0240442e+00
   1.0329123e+00
   1.0414426e+00
   1.0504882e+00
   1.0607533e+00
   1.0727366e+00
   1.0862336e+00
   1.1006110e+00
   1.1150945e+00
   1.1288690e+00
   1.1414054e+00
   1.1529234e+00
   1.1637879e+00
   1.1745384e+00
   1.1856581e+00
   1.1970432e+00
   1.2081642e+00
   1.2185140e+00
   1.2276904e+00
   1.2357349e+00
   1.2431710e+00
   1.2505972e+00
   1.2584576e+00
   1.2669189e+00
   1.2756217e+00
   1.2841104e+00
   1.2919867e+00
   1.2991427e+00
   1.3056677e+00
   1.3120958e+00
   1.3187347e+00
   1.3256083e+00
   1.3324028e+00
   1.3387730e+00
   1.3441826e+00
   1.3486477e+00
   1.3526033e+00
   1.3565648e+00
   1.3609595e+00
   1.3660173e+00
   1.3714057e+00
   1.3765152e+00
   1.3807499e+00
   1.3837721e+00
   1.3854604e+00
   1.3860973e+00
   1.3863987e+00
   1.3870319e+00
   1.3887215e+00
   1.3920764e+00
   1.3970974e+00
   1.4036070e+00
   1.4113988e+00
   1.4200391e+00
   1.4291856e+00
   1.4386845e+00
   1.4483205e+00
   1.4578526e+00
   1.4671112e+00
   1.4759111e+00
   1.4840118e+00
   1.4912775e+00
   1.4978327e+00
   1.5040550e+00
   1.5104812e+00
   1.5176163e+00
   1.5257243e+00
   1.5348452e+00
   1.5447035e+00
   1.5549016e+00
   1.5651747e+00
   1.5753626e+00
   1.5853424e+00
   1.5952838e+00
   1.6052877e+00
   1.6152646e+00
   1.6250374e+00
   1.6342571e+00
   1.6425615e+00
   1.6499780e+00
   1.6567226e+00
   1.6631140e+00
   1.6694004e+00
   1.6755213e+00
   1.6812347e+00
   1.6862880e+00
   1.6906043e+00
   1.6945343e+00
   1.6987262e+00
   1.7036731e+00
   1.7096686e+00
   1.7167547e+00
   1.7243497e+00
   1.7318068e+00
   1.7388019e+00
   1.7450982e+00
   1.7507999e+00
   1.7562558e+00
   1.7615942e+00
   1.7668830e+00
   1.7722327e+00
   1.7777163e+00
   1.7832526e+00
   1.7887502e+00
   1.7940205e+00
   1.7985118e+00
   1.8018150e+00
   1.8038355e+00
   1.8045288e+00
   1.8039390e+00
   1.8023990e+00
   1.8001814e+00
   1.7973096e+00
   1.7938385e+00
   1.7899199e+00
   1.7855717e+00
   1.7810135e+00
   1.7765119e+00
   1.7722433e+00
   1.7683033e+00
   1.7645884e+00
   1.7608167e+00
   1.7567012e+00
   1.7518544e+00
   1.7459252e+00
   1.7388085e+00
   1.7306042e+00
   1.7215921e+00
   1.7124122e+00
   1.7036440e+00
   1.6956583e+00
   1.6886100e+00
   1.6822150e+00
   1.6761083e+00
   1.6699514e+00
   1.6633682e+00
   1.6562147e+00
   1.6485439e+00
   1.6403923e+00
   1.6320015e+00
   1.6236257e+00
   1.6152638e+00
   1.6067916e+00
   1.5980286e+00
   1.5889052e+00
   1.5795138e+00
   1.5699649e+00
   1.5604218e+00
   1.5509275e+00
   1.5413323e+00
   1.5315121e+00
   1.5214093e+00
   1.5110539e+00
   1.5005152e+00
   1.4899180e+00
   1.4794027e+00
   1.4690589e+00
   1.4590119e+00
   1.4494755e+00
   1.4405135e+00
   1.4320771e+00
   1.4240273e+00
   1.4159122e+00
   1.4073451e+00
   1.3980382e+00
   1.3877801e+00
   1.3767654e+00
   1.3653509e+00
   1.3537176e+00
   1.3420657e+00
   1.3303201e+00
   1.3182452e+00
   1.3057377e+00
   1.2929416e+00
   1.2800987e+00
   1.2674691e+00
   1.2552512e+00
   1.2434629e+00
   1.2320045e+00
   1.2207792e+00
   1.2098092e+00
   1.1992418e+00
   1.1893122e+00
   1.1800604e+00
   1.1714142e+00
   1.1630174e+00
   1.1542574e+00
   1.1445341e+00
   1.1336107e+00
   1.1215419e+00
   1.1088863e+00
   1.0964647e+00
   1.0849075e+00
   1.0745345e+00
   1.0654877e+00
   1.0572144e+00
   1.0489473e+00
   1.0400095e+00
   1.0296053e+00
   1.0172783e+00
   1.0031522e+00
   9.8767207e-01
   9.7156207e-01
   9.5559149e-01
   9.4008741e-01
   9.2506899e-01
   9.1035001e-01
   8.9558026e-01
   8.8047157e-01
   8.6503341e-01
   8.4935707e-01
   8.3356170e-01
   8.1797652e-01
   8.0320385e-01
   7.8967857e-01
   7.7774512e-01
   7.6748633e-01
   7.5835570e-01
   7.4941898e-01
   7.4003127e-01
   7.2974665e-01
   7.1863797e-01
   7.0734795e-01
   6.9648443e-01
   6.8636906e-01
   6.7713390e-01
   6.6862277e-01
   6.6055353e-01
   6.5271007e-01
   6.4488938e-01
   6.3693603e-01
   6.2870184e-01
   6.1993647e-01
   6.1047745e-01
   6.0041258e-01
   5.8985247e-01
   5.7895909e-01
   5.6821952e-01
   5.5790703e-01
   5.4811683e-01
   5.3901225e-01
   5.3048273e-01
   5.2205530e-01
   5.1328313e-01
   5.0380596e-01
   4.9331896e-01
   4.8197779e-01
   4.7033465e-01
   4.5898294e-01
   4.4835370e-01
   4.3880008e-01
   4.3012963e-01
   4.2170684e-01
   4.1284642e-01
   4.0292377e-01
   3.9172065e-01
   3.7944148e-01
   3.6654189e-01
   3.5361780e-01
   3.4085046e-01
   3.2802292e-01
   3.1481809e-01
   3.0093650e-01
   2.8638519e-01
   2.7126370e-01
   2.5591349e-01
   2.4064804e-01
   2.2544092e-01
   2.1039662e-01
   1.9554489e-01
   1.8074188e-01
   1.6604989e-01
   1.5156379e-01
   1.3739899e-01
   1.2371173e-01
   1.1055216e-01
   9.7831409e-02
   8.5514454e-02
   7.3493631e-02
   6.1894194e-02
   5.1052656e-02
   4.1236562e-02
   3.2539298e-02
   2.5030143e-02
   1.8584788e-02
   1.3049333e-02
   8.4441668e-03
   4.8692454e-03
   2.3147137e-03
   7.0637134e-04
  -1.3165322e-04
  -3.9600119e-04
  -2.8345564e-04
   9.2003394e-06
   2.8518366e-04
   3.4771124e-04
   2.3047231e-19
