# Supplementary material for: Fisher: a program for the detection of H/ACA snoRNAs using MFE secondary structure prediction and comparative genomics – assessment and update
Source: BMC Res Notes. 2008 Jul 21;1:49. doi: 10.1186/1756-0500-1-49 (PMC2551606; doi:10.1186/1756-0500-1-49)
Supplement: Additional file 1 — The source code of Fisher. [file 1756-0500-1-49-S1.zip › fisher_v1.0/README.txt]

This is the original 'Fisher' source code
used in:
Edvardsson et al., Bioinformatics Vol. 19,
no. 7, 865-873 (2003).

You need to compile the Vienna code
to get the library. The libRNA_sparc32.a
was obviously originally built for the Sun
SPARC but Linux also works fine.
The vienna13.par and default.par is for
two different versions of Vienna. This can
be used by the program to check "stability",
see our paper.

The file 'compile' shows how to build the code.
GENOME is our input i.e. a reduced yeast genome, 
see our article. The mean100.dat etc. contains 
info about a average fold if we fold 100 bases 
to the left from H-box.

The program is started with:
"fisher_fwd psi_map"
where psi_map is an integer between 1-44.
It is short for the psi_map: psi3 and psi4.
Please see included psi_map.pdf (Table 1 from 
the original publication cited above) for
more explanations. Also, see code.

'fwd' in fisher_fwd is to remind us that
after we run through the GENOME, the file GENOME
should be transformed in order for us
to also run fisher backwards through it.
Actually, the reverse complement.

Contact: sverker.edvardsson@miun.se for 
further questions.
