# Supplementary material for: Fisher: a program for the detection of H/ACA snoRNAs using MFE secondary structure prediction and comparative genomics – assessment and update
Source: BMC Res Notes. 2008 Jul 21;1:49. doi: 10.1186/1756-0500-1-49 (PMC2551606; doi:10.1186/1756-0500-1-49)
Supplement: Additional file 1 — The source code of Fisher. [file 1756-0500-1-49-S1.zip › fisher_v1.0/vienna13.par]

## RNAfold parameter file

# stack_energies
/*  CG    GC    GU    UG    AU    UA    @  */
  -200  -290  -190  -120  -170  -180    0
  -290  -340  -210  -140  -210  -230    0
  -190  -210   150   -40  -100  -110    0
  -120  -140   -40   -20   -50   -80    0
  -170  -210  -100   -50   -90   -90    0
  -180  -230  -110   -80   -90  -110    0
     0     0     0     0     0     0    0

# stack_enthalpies
/*  CG    GC    GU    UG    AU    UA    @  */
  -800 -1220 -1120  -310  -760 -1050    0
 -1220 -1420  -950  -630 -1020 -1330    0
 -1120  -950 -1605 -2000  -400 -1360    0
  -310  -630 -2000 -1110  -270  -850    0
  -760 -1020  -400  -270  -570  -660    0
 -1050 -1330 -1360  -850  -660  -810    0
     0     0     0     0     0     0    0

# mismatch_hairpin
     0     0     0     0     0
   DEF  -140  -200  -210  -190
   DEF  -100  -110  -100   -80
   DEF  -210  -190  -140  -190
   DEF  -140  -150  -140  -120
     0     0     0     0     0
   DEF  -110  -130  -200  -130
   DEF  -110   -60   -60   -50
   DEF  -230  -150  -140  -150
   DEF   -80   -80   -80   -70
     0     0     0     0     0
   DEF   -80  -100  -170  -100
   DEF   -70   -70   -70   -70
   DEF  -150  -100  -100  -100
   DEF   -80   -80   -80   -80
     0     0     0     0     0
   DEF  -120  -140  -200  -140
   DEF   -90   -90   -70   -70
   DEF  -200  -140  -130  -140
   DEF   -90  -110   -90   -90
     0     0     0     0     0
   DEF   -80  -100  -170  -100
   DEF   -70   -70   -70   -70
   DEF  -150  -100  -100  -100
   DEF   -80   -80   -80   -80
     0     0     0     0     0
   DEF  -100   -80  -180   -90
   DEF   -70   -60   -30   -50
   DEF  -180   -90  -120   -90
   DEF   -30   -60   -30   -50
   DEF   DEF   DEF   DEF   DEF
   DEF   DEF   DEF   DEF   DEF
   DEF   DEF   DEF   DEF   DEF
   DEF   DEF   DEF   DEF   DEF
   DEF   DEF   DEF   DEF   DEF

# mismatch_interior
     0     0     0     0     0
   DEF  -150  -150  -270  -190
   DEF  -150  -150  -100  -150
   DEF  -270  -190  -150  -190
   DEF  -140  -150  -140  -250
     0     0     0     0     0
   DEF  -150  -150  -270  -130
   DEF  -150  -150   -60  -150
   DEF  -270  -150  -150  -150
   DEF   -80  -150   -80  -250
     0     0     0     0     0
   DEF  -150  -150  -270  -130
   DEF  -150  -150   -60  -150
   DEF  -270  -150  -150  -150
   DEF   -80  -150   -80  -250
     0     0     0     0     0
   DEF  -100  -100  -220   -40
   DEF  -100  -100    20  -100
   DEF  -220   -40  -100   -40
   DEF    20  -100    20  -200
     0     0     0     0     0
   DEF  -100  -100  -220   -50
   DEF  -100  -100   -20  -100
   DEF  -220   -50  -100   -50
   DEF   -30  -100   -30  -200
     0     0     0     0     0
   DEF  -100  -100  -220   -40
   DEF  -100  -100    20  -100
   DEF  -220   -40  -100   -40
   DEF    20  -100    20  -200
   DEF   DEF   DEF   DEF   DEF
   DEF   DEF   DEF   DEF   DEF
   DEF   DEF   DEF   DEF   DEF
   DEF   DEF   DEF   DEF   DEF
   DEF   DEF   DEF   DEF   DEF

# mismatch_multi
   -50   -70   -80   -50   -50
  -170  -190  -200  -170  -170
   -80  -100  -110   -80   -80
  -170  -190  -200  -170  -170
  -120  -140  -150  -120  -120
   -50  -100   -80   -70   -60
  -110  -160  -140  -130  -120
   -40   -90   -70   -60   -50
  -130  -180  -160  -150  -140
   -60  -110   -90   -80   -70
   -50   -70   -70   -70   -70
   -80  -100  -100  -100  -100
   -50   -70   -70   -70   -70
   -80  -100  -100  -100  -100
   -60   -80   -80   -80   -80
   -50   -70   -70   -70   -70
  -120  -140  -140  -140  -140
   -50   -70   -70   -70   -70
  -120  -140  -140  -140  -140
   -70   -90   -90   -90   -90
   -50   -80   -60   -70   -70
   -80  -110   -90  -100  -100
   -50   -80   -60   -70   -70
   -80  -110   -90  -100  -100
   -60   -90   -70   -80   -80
   -50   -80   -80   -90   -70
   -70  -100  -100  -110   -90
   -10   -40   -40   -50   -30
   -70  -100  -100  -110   -90
   -10   -40   -40   -50   -30
     0     0     0     0     0
     0     0     0     0     0
     0     0     0     0     0
     0     0     0     0     0
     0     0     0     0     0

# mismatch_enthalpies
     0     0     0     0     0
   DEF -1030  -950 -1030 -1030
   DEF  -520  -450  -520  -670
   DEF  -940  -940  -940  -940
   DEF  -810  -740  -810  -860
     0     0     0     0     0
   DEF  -520  -880  -560  -880
   DEF  -720  -310  -310  -390
   DEF  -710  -740  -620  -740
   DEF  -500  -500  -500  -570
     0     0     0     0     0
   DEF  -430  -600  -600  -600
   DEF  -260  -240  -240  -240
   DEF  -340  -690  -690  -690
   DEF  -330  -330  -330  -330
     0     0     0     0     0
   DEF  -720  -790  -960  -810
   DEF  -480  -480  -360  -480
   DEF  -660  -810  -920  -810
   DEF  -550  -440  -550  -360
     0     0     0     0     0
   DEF  -430  -600  -600  -600
   DEF  -260  -240  -240  -240
   DEF  -340  -690  -690  -690
   DEF  -330  -330  -330  -330
     0     0     0     0     0
   DEF  -400  -630  -890  -590
   DEF  -430  -510  -200  -180
   DEF  -380  -680  -890  -680
   DEF  -280  -140  -280  -140
   DEF   DEF   DEF   DEF   DEF
   DEF   DEF   DEF   DEF   DEF
   DEF   DEF   DEF   DEF   DEF
   DEF   DEF   DEF   DEF   DEF
   DEF   DEF   DEF   DEF   DEF

# dangle5
/*  @     A     C     G     U   */
   INF   INF   INF   INF   INF
     0   DEF   -30   -20   -10
     0   -20   -30     0     0
     0   -20   -20   -20   -20
     0   -20   -20   -20   -20
     0   -30   -30   -40   -20
     0   -30   -10   -20   -20
     0     0     0     0     0

# dangle3
/*  @     A     C     G     U   */
   INF   INF   INF   INF   INF
   DEF  -110   -40  -130   -60
   DEF  -170   -80  -170  -120
   DEF  -120   -50  -120   -70
   DEF   -80   -50   -80   -60
   DEF   -70   -10   -70   -10
   DEF   -80   -50   -80   -60
     0     0     0     0     0

# dangle5_enthalpies
/*  @     A     C     G     U   */
   INF   INF   INF   INF   INF
     0  -240   330    80  -140
     0  -160    70  -460   -40
     0   160   220    70   310
     0  -150   510    10   100
     0   160   220    70   310
     0   -50   690   -60   -60
     0     0     0     0     0

# dangle3_enthalpies
/*  @     A     C     G     U   */
   INF   INF   INF   INF   INF
     0  -740  -280  -640  -360
     0  -900  -410  -860  -750
     0  -740  -240  -720  -490
     0  -490   -90  -550  -230
     0  -570   -70  -580  -220
     0  -490   -90  -550  -230
     0     0     0     0     0

# int11_energies
/* GC..GC */
    80    80    80    80    80
    80    80    80    80    80
    80    80    80    80    80
    80    80    80    80    80
    80    80    80    80    80
/* GC..CG */
    80    80    80    80    80
    80    80    80    80    80
    80    80    80    80    80
    80    80    80    80    80
    80    80    80    80    80
/* GC..GU */
    80    80    80    80    80
    80    80    80    80    80
    80    80    80    80    80
    80    80    80    80    80
    80    80    80    80    80
/* GC..UG */
    80    80    80    80    80
    80    80    80    80    80
    80    80    80    80    80
    80    80    80    80    80
    80    80    80    80    80
/* GC..AU */
    80    80    80    80    80
    80    80    80    80    80
    80    80    80    80    80
    80    80    80    80    80
    80    80    80    80    80
/* GC..UA */
    80    80    80    80    80
    80    80    80    80    80
    80    80    80    80    80
    80    80    80    80    80
    80    80    80    80    80
/* GC.. @ */
     0     0     0     0     0
     0     0     0     0     0
     0     0     0     0     0
     0     0     0     0     0
     0     0     0     0     0
/* CG..GC */
    80    80    80    80    80
    80    80    80    80    80
    80    80    80    80    80
    80    80    80    80    80
    80    80    80    80    80
/* CG..CG */
    80    80    80    80    80
    80    80    80    80    80
    80    80    80    80    80
    80    80    80    80    80
    80    80    80    80    80
/* CG..GU */
    80    80    80    80    80
    80    80    80    80    80
    80    80    80    80    80
    80    80    80    80    80
    80    80    80    80    80
/* CG..UG */
    80    80    80    80    80
    80    80    80    80    80
    80    80    80    80    80
    80    80    80    80    80
    80    80    80    80    80
/* CG..AU */
    80    80    80    80    80
    80    80    80    80    80
    80    80    80    80    80
    80    80    80    80    80
    80    80    80    80    80
/* CG..UA */
    80    80    80    80    80
    80    80    80    80    80
    80    80    80    80    80
    80    80    80    80    80
    80    80    80    80    80
/* CG.. @ */
     0     0     0     0     0
     0     0     0     0     0
     0     0     0     0     0
     0     0     0     0     0
     0     0     0     0     0
/* GU..GC */
    80    80    80    80    80
    80    80    80    80    80
    80    80    80    80    80
    80    80    80    80    80
    80    80    80    80    80
/* GU..CG */
    80    80    80    80    80
    80    80    80    80    80
    80    80    80    80    80
    80    80    80    80    80
    80    80    80    80    80
/* GU..GU */
    80    80    80    80    80
    80    80    80    80    80
    80    80    80    80    80
    80    80    80    80    80
    80    80    80    80    80
/* GU..UG */
    80    80    80    80    80
    80    80    80    80    80
    80    80    80    80    80
    80    80    80    80    80
    80    80    80    80    80
/* GU..AU */
    80    80    80    80    80
    80    80    80    80    80
    80    80    80    80    80
    80    80    80    80    80
    80    80    80    80    80
/* GU..UA */
    80    80    80    80    80
    80    80    80    80    80
    80    80    80    80    80
    80    80    80    80    80
    80    80    80    80    80
/* GU.. @ */
     0     0     0     0     0
     0     0     0     0     0
     0     0     0     0     0
     0     0     0     0     0
     0     0     0     0     0
/* UG..GC */
    80    80    80    80    80
    80    80    80    80    80
    80    80    80    80    80
    80    80    80    80    80
    80    80    80    80    80
/* UG..CG */
    80    80    80    80    80
    80    80    80    80    80
    80    80    80    80    80
    80    80    80    80    80
    80    80    80    80    80
/* UG..GU */
    80    80    80    80    80
    80    80    80    80    80
    80    80    80    80    80
    80    80    80    80    80
    80    80    80    80    80
/* UG..UG */
    80    80    80    80    80
    80    80    80    80    80
    80    80    80    80    80
    80    80    80    80    80
    80    80    80    80    80
/* UG..AU */
    80    80    80    80    80
    80    80    80    80    80
    80    80    80    80    80
    80    80    80    80    80
    80    80    80    80    80
/* UG..UA */
    80    80    80    80    80
    80    80    80    80    80
    80    80    80    80    80
    80    80    80    80    80
    80    80    80    80    80
/* UG.. @ */
     0     0     0     0     0
     0     0     0     0     0
     0     0     0     0     0
     0     0     0     0     0
     0     0     0     0     0
/* AU..GC */
    80    80    80    80    80
    80    80    80    80    80
    80    80    80    80    80
    80    80    80    80    80
    80    80    80    80    80
/* AU..CG */
    80    80    80    80    80
    80    80    80    80    80
    80    80    80    80    80
    80    80    80    80    80
    80    80    80    80    80
/* AU..GU */
    80    80    80    80    80
    80    80    80    80    80
    80    80    80    80    80
    80    80    80    80    80
    80    80    80    80    80
/* AU..UG */
    80    80    80    80    80
    80    80    80    80    80
    80    80    80    80    80
    80    80    80    80    80
    80    80    80    80    80
/* AU..AU */
    80    80    80    80    80
    80    80    80    80    80
    80    80    80    80    80
    80    80    80    80    80
    80    80    80    80    80
/* AU..UA */
    80    80    80    80    80
    80    80    80    80    80
    80    80    80    80    80
    80    80    80    80    80
    80    80    80    80    80
/* AU.. @ */
     0     0     0     0     0
     0     0     0     0     0
     0     0     0     0     0
     0     0     0     0     0
     0     0     0     0     0
/* UA..GC */
    80    80    80    80    80
    80    80    80    80    80
    80    80    80    80    80
    80    80    80    80    80
    80    80    80    80    80
/* UA..CG */
    80    80    80    80    80
    80    80    80    80    80
    80    80    80    80    80
    80    80    80    80    80
    80    80    80    80    80
/* UA..GU */
    80    80    80    80    80
    80    80    80    80    80
    80    80    80    80    80
    80    80    80    80    80
    80    80    80    80    80
/* UA..UG */
    80    80    80    80    80
    80    80    80    80    80
    80    80    80    80    80
    80    80    80    80    80
    80    80    80    80    80
/* UA..AU */
    80    80    80    80    80
    80    80    80    80    80
    80    80    80    80    80
    80    80    80    80    80
    80    80    80    80    80
/* UA..UA */
    80    80    80    80    80
    80    80    80    80    80
    80    80    80    80    80
    80    80    80    80    80
    80    80    80    80    80
/* UA.. @ */
     0     0     0     0     0
     0     0     0     0     0
     0     0     0     0     0
     0     0     0     0     0
     0     0     0     0     0
/*  @..GC */
     0     0     0     0     0
     0     0     0     0     0
     0     0     0     0     0
     0     0     0     0     0
     0     0     0     0     0
/*  @..CG */
     0     0     0     0     0
     0     0     0     0     0
     0     0     0     0     0
     0     0     0     0     0
     0     0     0     0     0
/*  @..GU */
     0     0     0     0     0
     0     0     0     0     0
     0     0     0     0     0
     0     0     0     0     0
     0     0     0     0     0
/*  @..UG */
     0     0     0     0     0
     0     0     0     0     0
     0     0     0     0     0
     0     0     0     0     0
     0     0     0     0     0
/*  @..AU */
     0     0     0     0     0
     0     0     0     0     0
     0     0     0     0     0
     0     0     0     0     0
     0     0     0     0     0
/*  @..UA */
     0     0     0     0     0
     0     0     0     0     0
     0     0     0     0     0
     0     0     0     0     0
     0     0     0     0     0
/*  @.. @ */
     0     0     0     0     0
     0     0     0     0     0
     0     0     0     0     0
     0     0     0     0     0
     0     0     0     0     0

# int11_enthalpies
/* GC..GC */
     0     0     0     0     0
     0     0     0     0     0
     0     0     0     0     0
     0     0     0     0     0
     0     0     0     0     0
/* GC..CG */
     0     0     0     0     0
     0     0     0     0     0
     0     0     0     0     0
     0     0     0     0     0
     0     0     0     0     0
/* GC..GU */
     0     0     0     0     0
     0     0     0     0     0
     0     0     0     0     0
     0     0     0     0     0
     0     0     0     0     0
/* GC..UG */
     0     0     0     0     0
     0     0     0     0     0
     0     0     0     0     0
     0     0     0     0     0
     0     0     0     0     0
/* GC..AU */
     0     0     0     0     0
     0     0     0     0     0
     0     0     0     0     0
     0     0     0     0     0
     0     0     0     0     0
/* GC..UA */
     0     0     0     0     0
     0     0     0     0     0
     0     0     0     0     0
     0     0     0     0     0
     0     0     0     0     0
/* GC.. @ */
     0     0     0     0     0
     0     0     0     0     0
     0     0     0     0     0
     0     0     0     0     0
     0     0     0     0     0
/* CG..GC */
     0     0     0     0     0
     0     0     0     0     0
     0     0     0     0     0
     0     0     0     0     0
     0     0     0     0     0
/* CG..CG */
     0     0     0     0     0
     0     0     0     0     0
     0     0     0     0     0
     0     0     0     0     0
     0     0     0     0     0
/* CG..GU */
     0     0     0     0     0
     0     0     0     0     0
     0     0     0     0     0
     0     0     0     0     0
     0     0     0     0     0
/* CG..UG */
     0     0     0     0     0
     0     0     0     0     0
     0     0     0     0     0
     0     0     0     0     0
     0     0     0     0     0
/* CG..AU */
     0     0     0     0     0
     0     0     0     0     0
     0     0     0     0     0
     0     0     0     0     0
     0     0     0     0     0
/* CG..UA */
     0     0     0     0     0
     0     0     0     0     0
     0     0     0     0     0
     0     0     0     0     0
     0     0     0     0     0
/* CG.. @ */
     0     0     0     0     0
     0     0     0     0     0
     0     0     0     0     0
     0     0     0     0     0
     0     0     0     0     0
/* GU..GC */
     0     0     0     0     0
     0     0     0     0     0
     0     0     0     0     0
     0     0     0     0     0
     0     0     0     0     0
/* GU..CG */
     0     0     0     0     0
     0     0     0     0     0
     0     0     0     0     0
     0     0     0     0     0
     0     0     0     0     0
/* GU..GU */
     0     0     0     0     0
     0     0     0     0     0
     0     0     0     0     0
     0     0     0     0     0
     0     0     0     0     0
/* GU..UG */
     0     0     0     0     0
     0     0     0     0     0
     0     0     0     0     0
     0     0     0     0     0
     0     0     0     0     0
/* GU..AU */
     0     0     0     0     0
     0     0     0     0     0
     0     0     0     0     0
     0     0     0     0     0
     0     0     0     0     0
/* GU..UA */
     0     0     0     0     0
     0     0     0     0     0
     0     0     0     0     0
     0     0     0     0     0
     0     0     0     0     0
/* GU.. @ */
     0     0     0     0     0
     0     0     0     0     0
     0     0     0     0     0
     0     0     0     0     0
     0     0     0     0     0
/* UG..GC */
     0     0     0     0     0
     0     0     0     0     0
     0     0     0     0     0
     0     0     0     0     0
     0     0     0     0     0
/* UG..CG */
     0     0     0     0     0
     0     0     0     0     0
     0     0     0     0     0
     0     0     0     0     0
     0     0     0     0     0
/* UG..GU */
     0     0     0     0     0
     0     0     0     0     0
     0     0     0     0     0
     0     0     0     0     0
     0     0     0     0     0
/* UG..UG */
     0     0     0     0     0
     0     0     0     0     0
     0     0     0     0     0
     0     0     0     0     0
     0     0     0     0     0
/* UG..AU */
     0     0     0     0     0
     0     0     0     0     0
     0     0     0     0     0
     0     0     0     0     0
     0     0     0     0     0
/* UG..UA */
     0     0     0     0     0
     0     0     0     0     0
     0     0     0     0     0
     0     0     0     0     0
     0     0     0     0     0
/* UG.. @ */
     0     0     0     0     0
     0     0     0     0     0
     0     0     0     0     0
     0     0     0     0     0
     0     0     0     0     0
/* AU..GC */
     0     0     0     0     0
     0     0     0     0     0
     0     0     0     0     0
     0     0     0     0     0
     0     0     0     0     0
/* AU..CG */
     0     0     0     0     0
     0     0     0     0     0
     0     0     0     0     0
     0     0     0     0     0
     0     0     0     0     0
/* AU..GU */
     0     0     0     0     0
     0     0     0     0     0
     0     0     0     0     0
     0     0     0     0     0
     0     0     0     0     0
/* AU..UG */
     0     0     0     0     0
     0     0     0     0     0
     0     0     0     0     0
     0     0     0     0     0
     0     0     0     0     0
/* AU..AU */
     0     0     0     0     0
     0     0     0     0     0
     0     0     0     0     0
     0     0     0     0     0
     0     0     0     0     0
/* AU..UA */
     0     0     0     0     0
     0     0     0     0     0
     0     0     0     0     0
     0     0     0     0     0
     0     0     0     0     0
/* AU.. @ */
     0     0     0     0     0
     0     0     0     0     0
     0     0     0     0     0
     0     0     0     0     0
     0     0     0     0     0
/* UA..GC */
     0     0     0     0     0
     0     0     0     0     0
     0     0     0     0     0
     0     0     0     0     0
     0     0     0     0     0
/* UA..CG */
     0     0     0     0     0
     0     0     0     0     0
     0     0     0     0     0
     0     0     0     0     0
     0     0     0     0     0
/* UA..GU */
     0     0     0     0     0
     0     0     0     0     0
     0     0     0     0     0
     0     0     0     0     0
     0     0     0     0     0
/* UA..UG */
     0     0     0     0     0
     0     0     0     0     0
     0     0     0     0     0
     0     0     0     0     0
     0     0     0     0     0
/* UA..AU */
     0     0     0     0     0
     0     0     0     0     0
     0     0     0     0     0
     0     0     0     0     0
     0     0     0     0     0
/* UA..UA */
     0     0     0     0     0
     0     0     0     0     0
     0     0     0     0     0
     0     0     0     0     0
     0     0     0     0     0
/* UA.. @ */
     0     0     0     0     0
     0     0     0     0     0
     0     0     0     0     0
     0     0     0     0     0
     0     0     0     0     0
/*  @..GC */
     0     0     0     0     0
     0     0     0     0     0
     0     0     0     0     0
     0     0     0     0     0
     0     0     0     0     0
/*  @..CG */
     0     0     0     0     0
     0     0     0     0     0
     0     0     0     0     0
     0     0     0     0     0
     0     0     0     0     0
/*  @..GU */
     0     0     0     0     0
     0     0     0     0     0
     0     0     0     0     0
     0     0     0     0     0
     0     0     0     0     0
/*  @..UG */
     0     0     0     0     0
     0     0     0     0     0
     0     0     0     0     0
     0     0     0     0     0
     0     0     0     0     0
/*  @..AU */
     0     0     0     0     0
     0     0     0     0     0
     0     0     0     0     0
     0     0     0     0     0
     0     0     0     0     0
/*  @..UA */
     0     0     0     0     0
     0     0     0     0     0
     0     0     0     0     0
     0     0     0     0     0
     0     0     0     0     0
/*  @.. @ */
     0     0     0     0     0
     0     0     0     0     0
     0     0     0     0     0
     0     0     0     0     0
     0     0     0     0     0

# int21_energies
/* GC.@..GC */
   540   540   540   540   540
   490   490   490   490   490
   490   490   490   490   490
   490   490   490   490   490
   490   490   490   490   490
/* GC.A..GC */
   490   390   390   270   350
   340   240   240   120   200
   340   240   240   120   200
   220   120   120     0    80
   350   250   250   130   210
/* GC.C..GC */
   490   390   390   440   390
   340   240   240   290   240
   340   240   240   290   240
   300   200   200   250   200
   340   240   240   290   240
/* GC.G..GC */
   490   270   350   390   350
   220     0    80   120    80
   390   170   250   290   250
   340   120   200   240   200
   350   130   210   250   210
/* GC.U..GC */
   490   400   390   400   290
   300   210   200   210   100
   340   250   240   250   140
   300   210   200   210   100
   240   150   140   150    40
/* GC.@..CG */
   540   540   540   540   540
   490   490   490   490   490
   490   490   490   490   490
   490   490   490   490   490
   490   490   490   490   490
/* GC.A..CG */
   490   390   390   270   350
   340   240   240   120   200
   340   240   240   120   200
   220   120   120     0    80
   410   310   310   190   270
/* GC.C..CG */
   490   390   390   440   390
   340   240   240   290   240
   340   240   240   290   240
   340   240   240   290   240
   340   240   240   290   240
/* GC.G..CG */
   490   270   350   390   350
   220     0    80   120    80
   430   210   290   330   290
   340   120   200   240   200
   410   190   270   310   270
/* GC.U..CG */
   490   400   390   400   290
   360   270   260   270   160
   340   250   240   250   140
   340   250   240   250   140
   240   150   140   150    40
/* GC.@..GU */
   540   540   540   540   540
   490   490   490   490   490
   490   490   490   490   490
   490   490   490   490   490
   490   490   490   490   490
/* GC.A..GU */
   490   390   390   270   350
   340   240   240   120   200
   340   240   240   120   200
   220   120   120     0    80
   410   310   310   190   270
/* GC.C..GU */
   490   390   390   440   390
   340   240   240   290   240
   340   240   240   290   240
   340   240   240   290   240
   340   240   240   290   240
/* GC.G..GU */
   490   270   350   390   350
   220     0    80   120    80
   430   210   290   330   290
   340   120   200   240   200
   410   190   270   310   270
/* GC.U..GU */
   490   400   390   400   290
   360   270   260   270   160
   340   250   240   250   140
   340   250   240   250   140
   240   150   140   150    40
/* GC.@..UG */
   540   540   540   540   540
   490   490   490   490   490
   490   490   490   490   490
   490   490   490   490   490
   490   490   490   490   490
/* GC.A..UG */
   490   390   390   270   350
   390   290   290   170   250
   390   290   290   170   250
   270   170   170    50   130
   510   410   410   290   370
/* GC.C..UG */
   490   390   390   440   390
   390   290   290   340   290
   390   290   290   340   290
   450   350   350   400   350
   390   290   290   340   290
/* GC.G..UG */
   490   270   350   390   350
   270    50   130   170   130
   510   290   370   410   370
   390   170   250   290   250
   510   290   370   410   370
/* GC.U..UG */
   490   400   390   400   290
   450   360   350   360   250
   390   300   290   300   190
   450   360   350   360   250
   290   200   190   200    90
/* GC.@..AU */
   540   540   540   540   540
   490   490   490   490   490
   490   490   490   490   490
   490   490   490   490   490
   490   490   490   490   490
/* GC.A..AU */
   490   390   390   270   350
   390   290   290   170   250
   390   290   290   170   250
   270   170   170    50   130
   460   360   360   240   320
/* GC.C..AU */
   490   390   390   440   390
   390   290   290   340   290
   390   290   290   340   290
   440   340   340   390   340
   390   290   290   340   290
/* GC.G..AU */
   490   270   350   390   350
   270    50   130   170   130
   470   250   330   370   330
   390   170   250   290   250
   460   240   320   360   320
/* GC.U..AU */
   490   400   390   400   290
   440   350   340   350   240
   390   300   290   300   190
   440   350   340   350   240
   290   200   190   200    90
/* GC.@..UA */
   540   540   540   540   540
   490   490   490   490   490
   490   490   490   490   490
   490   490   490   490   490
   490   490   490   490   490
/* GC.A..UA */
   490   390   390   270   350
   390   290   290   170   250
   390   290   290   170   250
   270   170   170    50   130
   510   410   410   290   370
/* GC.C..UA */
   490   390   390   440   390
   390   290   290   340   290
   390   290   290   340   290
   450   350   350   400   350
   390   290   290   340   290
/* GC.G..UA */
   490   270   350   390   350
   270    50   130   170   130
   510   290   370   410   370
   390   170   250   290   250
   510   290   370   410   370
/* GC.U..UA */
   490   400   390   400   290
   450   360   350   360   250
   390   300   290   300   190
   450   360   350   360   250
   290   200   190   200    90
/* GC.@.. @ */
   490   490   490   490   490
   490   490   490   490   490
   490   490   490   490   490
   490   490   490   490   490
   490   490   490   490   490
/* GC.A.. @ */
   440   340   340   220   300
   440   340   340   220   300
   440   340   340   220   300
   440   340   340   220   300
   440   340   340   220   300
/* GC.C.. @ */
   440   340   340   390   340
   440   340   340   390   340
   440   340   340   390   340
   440   340   340   390   340
   440   340   340   390   340
/* GC.G.. @ */
   440   220   300   340   300
   440   220   300   340   300
   440   220   300   340   300
   440   220   300   340   300
   440   220   300   340   300
/* GC.U.. @ */
   440   350   340   350   240
   440   350   340   350   240
   440   350   340   350   240
   440   350   340   350   240
   440   350   340   350   240
/* CG.@..GC */
   540   540   540   540   540
   490   490   490   490   490
   490   490   490   490   490
   490   490   490   490   490
   490   490   490   490   490
/* CG.A..GC */
   490   390   390   270   410
   340   240   240   120   260
   340   240   240   120   260
   220   120   120     0   140
   350   250   250   130   270
/* CG.C..GC */
   490   390   390   480   390
   340   240   240   330   240
   340   240   240   330   240
   300   200   200   290   200
   340   240   240   330   240
/* CG.G..GC */
   490   270   390   390   390
   220     0   120   120   120
   390   170   290   290   290
   340   120   240   240   240
   350   130   250   250   250
/* CG.U..GC */
   490   460   390   460   290
   300   270   200   270   100
   340   310   240   310   140
   300   270   200   270   100
   240   210   140   210    40
/* CG.@..CG */
   540   540   540   540   540
   490   490   490   490   490
   490   490   490   490   490
   490   490   490   490   490
   490   490   490   490   490
/* CG.A..CG */
   490   390   390   270   410
   340   240   240   120   260
   340   240   240   120   260
   220   120   120     0   140
   410   310   310   190   330
/* CG.C..CG */
   490   390   390   480   390
   340   240   240   330   240
   340   240   240   330   240
   340   240   240   330   240
   340   240   240   330   240
/* CG.G..CG */
   490   270   390   390   390
   220     0   120   120   120
   430   210   330   330   330
   340   120   240   240   240
   410   190   310   310   310
/* CG.U..CG */
   490   460   390   460   290
   360   330   260   330   160
   340   310   240   310   140
   340   310   240   310   140
   240   210   140   210    40
/* CG.@..GU */
   540   540   540   540   540
   490   490   490   490   490
   490   490   490   490   490
   490   490   490   490   490
   490   490   490   490   490
/* CG.A..GU */
   490   390   390   270   410
   340   240   240   120   260
   340   240   240   120   260
   220   120   120     0   140
   410   310   310   190   330
/* CG.C..GU */
   490   390   390   480   390
   340   240   240   330   240
   340   240   240   330   240
   340   240   240   330   240
   340   240   240   330   240
/* CG.G..GU */
   490   270   390   390   390
   220     0   120   120   120
   430   210   330   330   330
   340   120   240   240   240
   410   190   310   310   310
/* CG.U..GU */
   490   460   390   460   290
   360   330   260   330   160
   340   310   240   310   140
   340   310   240   310   140
   240   210   140   210    40
/* CG.@..UG */
   540   540   540   540   540
   490   490   490   490   490
   490   490   490   490   490
   490   490   490   490   490
   490   490   490   490   490
/* CG.A..UG */
   490   390   390   270   410
   390   290   290   170   310
   390   290   290   170   310
   270   170   170    50   190
   510   410   410   290   430
/* CG.C..UG */
   490   390   390   480   390
   390   290   290   380   290
   390   290   290   380   290
   450   350   350   440   350
   390   290   290   380   290
/* CG.G..UG */
   490   270   390   390   390
   270    50   170   170   170
   510   290   410   410   410
   390   170   290   290   290
   510   290   410   410   410
/* CG.U..UG */
   490   460   390   460   290
   450   420   350   420   250
   390   360   290   360   190
   450   420   350   420   250
   290   260   190   260    90
/* CG.@..AU */
   540   540   540   540   540
   490   490   490   490   490
   490   490   490   490   490
   490   490   490   490   490
   490   490   490   490   490
/* CG.A..AU */
   490   390   390   270   410
   390   290   290   170   310
   390   290   290   170   310
   270   170   170    50   190
   460   360   360   240   380
/* CG.C..AU */
   490   390   390   480   390
   390   290   290   380   290
   390   290   290   380   290
   440   340   340   430   340
   390   290   290   380   290
/* CG.G..AU */
   490   270   390   390   390
   270    50   170   170   170
   470   250   370   370   370
   390   170   290   290   290
   460   240   360   360   360
/* CG.U..AU */
   490   460   390   460   290
   440   410   340   410   240
   390   360   290   360   190
   440   410   340   410   240
   290   260   190   260    90
/* CG.@..UA */
   540   540   540   540   540
   490   490   490   490   490
   490   490   490   490   490
   490   490   490   490   490
   490   490   490   490   490
/* CG.A..UA */
   490   390   390   270   410
   390   290   290   170   310
   390   290   290   170   310
   270   170   170    50   190
   510   410   410   290   430
/* CG.C..UA */
   490   390   390   480   390
   390   290   290   380   290
   390   290   290   380   290
   450   350   350   440   350
   390   290   290   380   290
/* CG.G..UA */
   490   270   390   390   390
   270    50   170   170   170
   510   290   410   410   410
   390   170   290   290   290
   510   290   410   410   410
/* CG.U..UA */
   490   460   390   460   290
   450   420   350   420   250
   390   360   290   360   190
   450   420   350   420   250
   290   260   190   260    90
/* CG.@.. @ */
   490   490   490   490   490
   490   490   490   490   490
   490   490   490   490   490
   490   490   490   490   490
   490   490   490   490   490
/* CG.A.. @ */
   440   340   340   220   360
   440   340   340   220   360
   440   340   340   220   360
   440   340   340   220   360
   440   340   340   220   360
/* CG.C.. @ */
   440   340   340   430   340
   440   340   340   430   340
   440   340   340   430   340
   440   340   340   430   340
   440   340   340   430   340
/* CG.G.. @ */
   440   220   340   340   340
   440   220   340   340   340
   440   220   340   340   340
   440   220   340   340   340
   440   220   340   340   340
/* CG.U.. @ */
   440   410   340   410   240
   440   410   340   410   240
   440   410   340   410   240
   440   410   340   410   240
   440   410   340   410   240
/* GU.@..GC */
   540   540   540   540   540
   490   490   490   490   490
   490   490   490   490   490
   490   490   490   490   490
   490   490   490   490   490
/* GU.A..GC */
   490   390   390   270   410
   340   240   240   120   260
   340   240   240   120   260
   220   120   120     0   140
   350   250   250   130   270
/* GU.C..GC */
   490   390   390   480   390
   340   240   240   330   240
   340   240   240   330   240
   300   200   200   290   200
   340   240   240   330   240
/* GU.G..GC */
   490   270   390   390   390
   220     0   120   120   120
   390   170   290   290   290
   340   120   240   240   240
   350   130   250   250   250
/* GU.U..GC */
   490   460   390   460   290
   300   270   200   270   100
   340   310   240   310   140
   300   270   200   270   100
   240   210   140   210    40
/* GU.@..CG */
   540   540   540   540   540
   490   490   490   490   490
   490   490   490   490   490
   490   490   490   490   490
   490   490   490   490   490
/* GU.A..CG */
   490   390   390   270   410
   340   240   240   120   260
   340   240   240   120   260
   220   120   120     0   140
   410   310   310   190   330
/* GU.C..CG */
   490   390   390   480   390
   340   240   240   330   240
   340   240   240   330   240
   340   240   240   330   240
   340   240   240   330   240
/* GU.G..CG */
   490   270   390   390   390
   220     0   120   120   120
   430   210   330   330   330
   340   120   240   240   240
   410   190   310   310   310
/* GU.U..CG */
   490   460   390   460   290
   360   330   260   330   160
   340   310   240   310   140
   340   310   240   310   140
   240   210   140   210    40
/* GU.@..GU */
   540   540   540   540   540
   490   490   490   490   490
   490   490   490   490   490
   490   490   490   490   490
   490   490   490   490   490
/* GU.A..GU */
   490   390   390   270   410
   340   240   240   120   260
   340   240   240   120   260
   220   120   120     0   140
   410   310   310   190   330
/* GU.C..GU */
   490   390   390   480   390
   340   240   240   330   240
   340   240   240   330   240
   340   240   240   330   240
   340   240   240   330   240
/* GU.G..GU */
   490   270   390   390   390
   220     0   120   120   120
   430   210   330   330   330
   340   120   240   240   240
   410   190   310   310   310
/* GU.U..GU */
   490   460   390   460   290
   360   330   260   330   160
   340   310   240   310   140
   340   310   240   310   140
   240   210   140   210    40
/* GU.@..UG */
   540   540   540   540   540
   490   490   490   490   490
   490   490   490   490   490
   490   490   490   490   490
   490   490   490   490   490
/* GU.A..UG */
   490   390   390   270   410
   390   290   290   170   310
   390   290   290   170   310
   270   170   170    50   190
   510   410   410   290   430
/* GU.C..UG */
   490   390   390   480   390
   390   290   290   380   290
   390   290   290   380   290
   450   350   350   440   350
   390   290   290   380   290
/* GU.G..UG */
   490   270   390   390   390
   270    50   170   170   170
   510   290   410   410   410
   390   170   290   290   290
   510   290   410   410   410
/* GU.U..UG */
   490   460   390   460   290
   450   420   350   420   250
   390   360   290   360   190
   450   420   350   420   250
   290   260   190   260    90
/* GU.@..AU */
   540   540   540   540   540
   490   490   490   490   490
   490   490   490   490   490
   490   490   490   490   490
   490   490   490   490   490
/* GU.A..AU */
   490   390   390   270   410
   390   290   290   170   310
   390   290   290   170   310
   270   170   170    50   190
   460   360   360   240   380
/* GU.C..AU */
   490   390   390   480   390
   390   290   290   380   290
   390   290   290   380   290
   440   340   340   430   340
   390   290   290   380   290
/* GU.G..AU */
   490   270   390   390   390
   270    50   170   170   170
   470   250   370   370   370
   390   170   290   290   290
   460   240   360   360   360
/* GU.U..AU */
   490   460   390   460   290
   440   410   340   410   240
   390   360   290   360   190
   440   410   340   410   240
   290   260   190   260    90
/* GU.@..UA */
   540   540   540   540   540
   490   490   490   490   490
   490   490   490   490   490
   490   490   490   490   490
   490   490   490   490   490
/* GU.A..UA */
   490   390   390   270   410
   390   290   290   170   310
   390   290   290   170   310
   270   170   170    50   190
   510   410   410   290   430
/* GU.C..UA */
   490   390   390   480   390
   390   290   290   380   290
   390   290   290   380   290
   450   350   350   440   350
   390   290   290   380   290
/* GU.G..UA */
   490   270   390   390   390
   270    50   170   170   170
   510   290   410   410   410
   390   170   290   290   290
   510   290   410   410   410
/* GU.U..UA */
   490   460   390   460   290
   450   420   350   420   250
   390   360   290   360   190
   450   420   350   420   250
   290   260   190   260    90
/* GU.@.. @ */
   490   490   490   490   490
   490   490   490   490   490
   490   490   490   490   490
   490   490   490   490   490
   490   490   490   490   490
/* GU.A.. @ */
   440   340   340   220   360
   440   340   340   220   360
   440   340   340   220   360
   440   340   340   220   360
   440   340   340   220   360
/* GU.C.. @ */
   440   340   340   430   340
   440   340   340   430   340
   440   340   340   430   340
   440   340   340   430   340
   440   340   340   430   340
/* GU.G.. @ */
   440   220   340   340   340
   440   220   340   340   340
   440   220   340   340   340
   440   220   340   340   340
   440   220   340   340   340
/* GU.U.. @ */
   440   410   340   410   240
   440   410   340   410   240
   440   410   340   410   240
   440   410   340   410   240
   440   410   340   410   240
/* UG.@..GC */
   540   540   540   540   540
   490   490   490   490   490
   490   490   490   490   490
   490   490   490   490   490
   490   490   490   490   490
/* UG.A..GC */
   490   440   440   320   500
   340   290   290   170   350
   340   290   290   170   350
   220   170   170    50   230
   350   300   300   180   360
/* UG.C..GC */
   490   440   440   560   440
   340   290   290   410   290
   340   290   290   410   290
   300   250   250   370   250
   340   290   290   410   290
/* UG.G..GC */
   490   320   500   440   500
   220    50   230   170   230
   390   220   400   340   400
   340   170   350   290   350
   350   180   360   300   360
/* UG.U..GC */
   490   560   440   560   340
   300   370   250   370   150
   340   410   290   410   190
   300   370   250   370   150
   240   310   190   310    90
/* UG.@..CG */
   540   540   540   540   540
   490   490   490   490   490
   490   490   490   490   490
   490   490   490   490   490
   490   490   490   490   490
/* UG.A..CG */
   490   440   440   320   500
   340   290   290   170   350
   340   290   290   170   350
   220   170   170    50   230
   410   360   360   240   420
/* UG.C..CG */
   490   440   440   560   440
   340   290   290   410   290
   340   290   290   410   290
   340   290   290   410   290
   340   290   290   410   290
/* UG.G..CG */
   490   320   500   440   500
   220    50   230   170   230
   430   260   440   380   440
   340   170   350   290   350
   410   240   420   360   420
/* UG.U..CG */
   490   560   440   560   340
   360   430   310   430   210
   340   410   290   410   190
   340   410   290   410   190
   240   310   190   310    90
/* UG.@..GU */
   540   540   540   540   540
   490   490   490   490   490
   490   490   490   490   490
   490   490   490   490   490
   490   490   490   490   490
/* UG.A..GU */
   490   440   440   320   500
   340   290   290   170   350
   340   290   290   170   350
   220   170   170    50   230
   410   360   360   240   420
/* UG.C..GU */
   490   440   440   560   440
   340   290   290   410   290
   340   290   290   410   290
   340   290   290   410   290
   340   290   290   410   290
/* UG.G..GU */
   490   320   500   440   500
   220    50   230   170   230
   430   260   440   380   440
   340   170   350   290   350
   410   240   420   360   420
/* UG.U..GU */
   490   560   440   560   340
   360   430   310   430   210
   340   410   290   410   190
   340   410   290   410   190
   240   310   190   310    90
/* UG.@..UG */
   540   540   540   540   540
   490   490   490   490   490
   490   490   490   490   490
   490   490   490   490   490
   490   490   490   490   490
/* UG.A..UG */
   490   440   440   320   500
   390   340   340   220   400
   390   340   340   220   400
   270   220   220   100   280
   510   460   460   340   520
/* UG.C..UG */
   490   440   440   560   440
   390   340   340   460   340
   390   340   340   460   340
   450   400   400   520   400
   390   340   340   460   340
/* UG.G..UG */
   490   320   500   440   500
   270   100   280   220   280
   510   340   520   460   520
   390   220   400   340   400
   510   340   520   460   520
/* UG.U..UG */
   490   560   440   560   340
   450   520   400   520   300
   390   460   340   460   240
   450   520   400   520   300
   290   360   240   360   140
/* UG.@..AU */
   540   540   540   540   540
   490   490   490   490   490
   490   490   490   490   490
   490   490   490   490   490
   490   490   490   490   490
/* UG.A..AU */
   490   440   440   320   500
   390   340   340   220   400
   390   340   340   220   400
   270   220   220   100   280
   460   410   410   290   470
/* UG.C..AU */
   490   440   440   560   440
   390   340   340   460   340
   390   340   340   460   340
   440   390   390   510   390
   390   340   340   460   340
/* UG.G..AU */
   490   320   500   440   500
   270   100   280   220   280
   470   300   480   420   480
   390   220   400   340   400
   460   290   470   410   470
/* UG.U..AU */
   490   560   440   560   340
   440   510   390   510   290
   390   460   340   460   240
   440   510   390   510   290
   290   360   240   360   140
/* UG.@..UA */
   540   540   540   540   540
   490   490   490   490   490
   490   490   490   490   490
   490   490   490   490   490
   490   490   490   490   490
/* UG.A..UA */
   490   440   440   320   500
   390   340   340   220   400
   390   340   340   220   400
   270   220   220   100   280
   510   460   460   340   520
/* UG.C..UA */
   490   440   440   560   440
   390   340   340   460   340
   390   340   340   460   340
   450   400   400   520   400
   390   340   340   460   340
/* UG.G..UA */
   490   320   500   440   500
   270   100   280   220   280
   510   340   520   460   520
   390   220   400   340   400
   510   340   520   460   520
/* UG.U..UA */
   490   560   440   560   340
   450   520   400   520   300
   390   460   340   460   240
   450   520   400   520   300
   290   360   240   360   140
/* UG.@.. @ */
   490   490   490   490   490
   490   490   490   490   490
   490   490   490   490   490
   490   490   490   490   490
   490   490   490   490   490
/* UG.A.. @ */
   440   390   390   270   450
   440   390   390   270   450
   440   390   390   270   450
   440   390   390   270   450
   440   390   390   270   450
/* UG.C.. @ */
   440   390   390   510   390
   440   390   390   510   390
   440   390   390   510   390
   440   390   390   510   390
   440   390   390   510   390
/* UG.G.. @ */
   440   270   450   390   450
   440   270   450   390   450
   440   270   450   390   450
   440   270   450   390   450
   440   270   450   390   450
/* UG.U.. @ */
   440   510   390   510   290
   440   510   390   510   290
   440   510   390   510   290
   440   510   390   510   290
   440   510   390   510   290
/* AU.@..GC */
   540   540   540   540   540
   490   490   490   490   490
   490   490   490   490   490
   490   490   490   490   490
   490   490   490   490   490
/* AU.A..GC */
   490   440   440   320   490
   340   290   290   170   340
   340   290   290   170   340
   220   170   170    50   220
   350   300   300   180   350
/* AU.C..GC */
   490   440   440   520   440
   340   290   290   370   290
   340   290   290   370   290
   300   250   250   330   250
   340   290   290   370   290
/* AU.G..GC */
   490   320   490   440   490
   220    50   220   170   220
   390   220   390   340   390
   340   170   340   290   340
   350   180   350   300   350
/* AU.U..GC */
   490   510   440   510   340
   300   320   250   320   150
   340   360   290   360   190
   300   320   250   320   150
   240   260   190   260    90
/* AU.@..CG */
   540   540   540   540   540
   490   490   490   490   490
   490   490   490   490   490
   490   490   490   490   490
   490   490   490   490   490
/* AU.A..CG */
   490   440   440   320   490
   340   290   290   170   340
   340   290   290   170   340
   220   170   170    50   220
   410   360   360   240   410
/* AU.C..CG */
   490   440   440   520   440
   340   290   290   370   290
   340   290   290   370   290
   340   290   290   370   290
   340   290   290   370   290
/* AU.G..CG */
   490   320   490   440   490
   220    50   220   170   220
   430   260   430   380   430
   340   170   340   290   340
   410   240   410   360   410
/* AU.U..CG */
   490   510   440   510   340
   360   380   310   380   210
   340   360   290   360   190
   340   360   290   360   190
   240   260   190   260    90
/* AU.@..GU */
   540   540   540   540   540
   490   490   490   490   490
   490   490   490   490   490
   490   490   490   490   490
   490   490   490   490   490
/* AU.A..GU */
   490   440   440   320   490
   340   290   290   170   340
   340   290   290   170   340
   220   170   170    50   220
   410   360   360   240   410
/* AU.C..GU */
   490   440   440   520   440
   340   290   290   370   290
   340   290   290   370   290
   340   290   290   370   290
   340   290   290   370   290
/* AU.G..GU */
   490   320   490   440   490
   220    50   220   170   220
   430   260   430   380   430
   340   170   340   290   340
   410   240   410   360   410
/* AU.U..GU */
   490   510   440   510   340
   360   380   310   380   210
   340   360   290   360   190
   340   360   290   360   190
   240   260   190   260    90
/* AU.@..UG */
   540   540   540   540   540
   490   490   490   490   490
   490   490   490   490   490
   490   490   490   490   490
   490   490   490   490   490
/* AU.A..UG */
   490   440   440   320   490
   390   340   340   220   390
   390   340   340   220   390
   270   220   220   100   270
   510   460   460   340   510
/* AU.C..UG */
   490   440   440   520   440
   390   340   340   420   340
   390   340   340   420   340
   450   400   400   480   400
   390   340   340   420   340
/* AU.G..UG */
   490   320   490   440   490
   270   100   270   220   270
   510   340   510   460   510
   390   220   390   340   390
   510   340   510   460   510
/* AU.U..UG */
   490   510   440   510   340
   450   470   400   470   300
   390   410   340   410   240
   450   470   400   470   300
   290   310   240   310   140
/* AU.@..AU */
   540   540   540   540   540
   490   490   490   490   490
   490   490   490   490   490
   490   490   490   490   490
   490   490   490   490   490
/* AU.A..AU */
   490   440   440   320   490
   390   340   340   220   390
   390   340   340   220   390
   270   220   220   100   270
   460   410   410   290   460
/* AU.C..AU */
   490   440   440   520   440
   390   340   340   420   340
   390   340   340   420   340
   440   390   390   470   390
   390   340   340   420   340
/* AU.G..AU */
   490   320   490   440   490
   270   100   270   220   270
   470   300   470   420   470
   390   220   390   340   390
   460   290   460   410   460
/* AU.U..AU */
   490   510   440   510   340
   440   460   390   460   290
   390   410   340   410   240
   440   460   390   460   290
   290   310   240   310   140
/* AU.@..UA */
   540   540   540   540   540
   490   490   490   490   490
   490   490   490   490   490
   490   490   490   490   490
   490   490   490   490   490
/* AU.A..UA */
   490   440   440   320   490
   390   340   340   220   390
   390   340   340   220   390
   270   220   220   100   270
   510   460   460   340   510
/* AU.C..UA */
   490   440   440   520   440
   390   340   340   420   340
   390   340   340   420   340
   450   400   400   480   400
   390   340   340   420   340
/* AU.G..UA */
   490   320   490   440   490
   270   100   270   220   270
   510   340   510   460   510
   390   220   390   340   390
   510   340   510   460   510
/* AU.U..UA */
   490   510   440   510   340
   450   470   400   470   300
   390   410   340   410   240
   450   470   400   470   300
   290   310   240   310   140
/* AU.@.. @ */
   490   490   490   490   490
   490   490   490   490   490
   490   490   490   490   490
   490   490   490   490   490
   490   490   490   490   490
/* AU.A.. @ */
   440   390   390   270   440
   440   390   390   270   440
   440   390   390   270   440
   440   390   390   270   440
   440   390   390   270   440
/* AU.C.. @ */
   440   390   390   470   390
   440   390   390   470   390
   440   390   390   470   390
   440   390   390   470   390
   440   390   390   470   390
/* AU.G.. @ */
   440   270   440   390   440
   440   270   440   390   440
   440   270   440   390   440
   440   270   440   390   440
   440   270   440   390   440
/* AU.U.. @ */
   440   460   390   460   290
   440   460   390   460   290
   440   460   390   460   290
   440   460   390   460   290
   440   460   390   460   290
/* UA.@..GC */
   540   540   540   540   540
   490   490   490   490   490
   490   490   490   490   490
   490   490   490   490   490
   490   490   490   490   490
/* UA.A..GC */
   490   440   440   320   500
   340   290   290   170   350
   340   290   290   170   350
   220   170   170    50   230
   350   300   300   180   360
/* UA.C..GC */
   490   440   440   560   440
   340   290   290   410   290
   340   290   290   410   290
   300   250   250   370   250
   340   290   290   410   290
/* UA.G..GC */
   490   320   500   440   500
   220    50   230   170   230
   390   220   400   340   400
   340   170   350   290   350
   350   180   360   300   360
/* UA.U..GC */
   490   560   440   560   340
   300   370   250   370   150
   340   410   290   410   190
   300   370   250   370   150
   240   310   190   310    90
/* UA.@..CG */
   540   540   540   540   540
   490   490   490   490   490
   490   490   490   490   490
   490   490   490   490   490
   490   490   490   490   490
/* UA.A..CG */
   490   440   440   320   500
   340   290   290   170   350
   340   290   290   170   350
   220   170   170    50   230
   410   360   360   240   420
/* UA.C..CG */
   490   440   440   560   440
   340   290   290   410   290
   340   290   290   410   290
   340   290   290   410   290
   340   290   290   410   290
/* UA.G..CG */
   490   320   500   440   500
   220    50   230   170   230
   430   260   440   380   440
   340   170   350   290   350
   410   240   420   360   420
/* UA.U..CG */
   490   560   440   560   340
   360   430   310   430   210
   340   410   290   410   190
   340   410   290   410   190
   240   310   190   310    90
/* UA.@..GU */
   540   540   540   540   540
   490   490   490   490   490
   490   490   490   490   490
   490   490   490   490   490
   490   490   490   490   490
/* UA.A..GU */
   490   440   440   320   500
   340   290   290   170   350
   340   290   290   170   350
   220   170   170    50   230
   410   360   360   240   420
/* UA.C..GU */
   490   440   440   560   440
   340   290   290   410   290
   340   290   290   410   290
   340   290   290   410   290
   340   290   290   410   290
/* UA.G..GU */
   490   320   500   440   500
   220    50   230   170   230
   430   260   440   380   440
   340   170   350   290   350
   410   240   420   360   420
/* UA.U..GU */
   490   560   440   560   340
   360   430   310   430   210
   340   410   290   410   190
   340   410   290   410   190
   240   310   190   310    90
/* UA.@..UG */
   540   540   540   540   540
   490   490   490   490   490
   490   490   490   490   490
   490   490   490   490   490
   490   490   490   490   490
/* UA.A..UG */
   490   440   440   320   500
   390   340   340   220   400
   390   340   340   220   400
   270   220   220   100   280
   510   460   460   340   520
/* UA.C..UG */
   490   440   440   560   440
   390   340   340   460   340
   390   340   340   460   340
   450   400   400   520   400
   390   340   340   460   340
/* UA.G..UG */
   490   320   500   440   500
   270   100   280   220   280
   510   340   520   460   520
   390   220   400   340   400
   510   340   520   460   520
/* UA.U..UG */
   490   560   440   560   340
   450   520   400   520   300
   390   460   340   460   240
   450   520   400   520   300
   290   360   240   360   140
/* UA.@..AU */
   540   540   540   540   540
   490   490   490   490   490
   490   490   490   490   490
   490   490   490   490   490
   490   490   490   490   490
/* UA.A..AU */
   490   440   440   320   500
   390   340   340   220   400
   390   340   340   220   400
   270   220   220   100   280
   460   410   410   290   470
/* UA.C..AU */
   490   440   440   560   440
   390   340   340   460   340
   390   340   340   460   340
   440   390   390   510   390
   390   340   340   460   340
/* UA.G..AU */
   490   320   500   440   500
   270   100   280   220   280
   470   300   480   420   480
   390   220   400   340   400
   460   290   470   410   470
/* UA.U..AU */
   490   560   440   560   340
   440   510   390   510   290
   390   460   340   460   240
   440   510   390   510   290
   290   360   240   360   140
/* UA.@..UA */
   540   540   540   540   540
   490   490   490   490   490
   490   490   490   490   490
   490   490   490   490   490
   490   490   490   490   490
/* UA.A..UA */
   490   440   440   320   500
   390   340   340   220   400
   390   340   340   220   400
   270   220   220   100   280
   510   460   460   340   520
/* UA.C..UA */
   490   440   440   560   440
   390   340   340   460   340
   390   340   340   460   340
   450   400   400   520   400
   390   340   340   460   340
/* UA.G..UA */
   490   320   500   440   500
   270   100   280   220   280
   510   340   520   460   520
   390   220   400   340   400
   510   340   520   460   520
/* UA.U..UA */
   490   560   440   560   340
   450   520   400   520   300
   390   460   340   460   240
   450   520   400   520   300
   290   360   240   360   140
/* UA.@.. @ */
   490   490   490   490   490
   490   490   490   490   490
   490   490   490   490   490
   490   490   490   490   490
   490   490   490   490   490
/* UA.A.. @ */
   440   390   390   270   450
   440   390   390   270   450
   440   390   390   270   450
   440   390   390   270   450
   440   390   390   270   450
/* UA.C.. @ */
   440   390   390   510   390
   440   390   390   510   390
   440   390   390   510   390
   440   390   390   510   390
   440   390   390   510   390
/* UA.G.. @ */
   440   270   450   390   450
   440   270   450   390   450
   440   270   450   390   450
   440   270   450   390   450
   440   270   450   390   450
/* UA.U.. @ */
   440   510   390   510   290
   440   510   390   510   290
   440   510   390   510   290
   440   510   390   510   290
   440   510   390   510   290
/*  @.@..GC */
   490   490   490   490   490
   440   440   440   440   440
   440   440   440   440   440
   440   440   440   440   440
   440   440   440   440   440
/*  @.A..GC */
   490   490   490   490   490
   340   340   340   340   340
   340   340   340   340   340
   220   220   220   220   220
   350   350   350   350   350
/*  @.C..GC */
   490   490   490   490   490
   340   340   340   340   340
   340   340   340   340   340
   300   300   300   300   300
   340   340   340   340   340
/*  @.G..GC */
   490   490   490   490   490
   220   220   220   220   220
   390   390   390   390   390
   340   340   340   340   340
   350   350   350   350   350
/*  @.U..GC */
   490   490   490   490   490
   300   300   300   300   300
   340   340   340   340   340
   300   300   300   300   300
   240   240   240   240   240
/*  @.@..CG */
   490   490   490   490   490
   440   440   440   440   440
   440   440   440   440   440
   440   440   440   440   440
   440   440   440   440   440
/*  @.A..CG */
   490   490   490   490   490
   340   340   340   340   340
   340   340   340   340   340
   220   220   220   220   220
   410   410   410   410   410
/*  @.C..CG */
   490   490   490   490   490
   340   340   340   340   340
   340   340   340   340   340
   340   340   340   340   340
   340   340   340   340   340
/*  @.G..CG */
   490   490   490   490   490
   220   220   220   220   220
   430   430   430   430   430
   340   340   340   340   340
   410   410   410   410   410
/*  @.U..CG */
   490   490   490   490   490
   360   360   360   360   360
   340   340   340   340   340
   340   340   340   340   340
   240   240   240   240   240
/*  @.@..GU */
   490   490   490   490   490
   440   440   440   440   440
   440   440   440   440   440
   440   440   440   440   440
   440   440   440   440   440
/*  @.A..GU */
   490   490   490   490   490
   340   340   340   340   340
   340   340   340   340   340
   220   220   220   220   220
   410   410   410   410   410
/*  @.C..GU */
   490   490   490   490   490
   340   340   340   340   340
   340   340   340   340   340
   340   340   340   340   340
   340   340   340   340   340
/*  @.G..GU */
   490   490   490   490   490
   220   220   220   220   220
   430   430   430   430   430
   340   340   340   340   340
   410   410   410   410   410
/*  @.U..GU */
   490   490   490   490   490
   360   360   360   360   360
   340   340   340   340   340
   340   340   340   340   340
   240   240   240   240   240
/*  @.@..UG */
   490   490   490   490   490
   440   440   440   440   440
   440   440   440   440   440
   440   440   440   440   440
   440   440   440   440   440
/*  @.A..UG */
   490   490   490   490   490
   390   390   390   390   390
   390   390   390   390   390
   270   270   270   270   270
   510   510   510   510   510
/*  @.C..UG */
   490   490   490   490   490
   390   390   390   390   390
   390   390   390   390   390
   450   450   450   450   450
   390   390   390   390   390
/*  @.G..UG */
   490   490   490   490   490
   270   270   270   270   270
   510   510   510   510   510
   390   390   390   390   390
   510   510   510   510   510
/*  @.U..UG */
   490   490   490   490   490
   450   450   450   450   450
   390   390   390   390   390
   450   450   450   450   450
   290   290   290   290   290
/*  @.@..AU */
   490   490   490   490   490
   440   440   440   440   440
   440   440   440   440   440
   440   440   440   440   440
   440   440   440   440   440
/*  @.A..AU */
   490   490   490   490   490
   390   390   390   390   390
   390   390   390   390   390
   270   270   270   270   270
   460   460   460   460   460
/*  @.C..AU */
   490   490   490   490   490
   390   390   390   390   390
   390   390   390   390   390
   440   440   440   440   440
   390   390   390   390   390
/*  @.G..AU */
   490   490   490   490   490
   270   270   270   270   270
   470   470   470   470   470
   390   390   390   390   390
   460   460   460   460   460
/*  @.U..AU */
   490   490   490   490   490
   440   440   440   440   440
   390   390   390   390   390
   440   440   440   440   440
   290   290   290   290   290
/*  @.@..UA */
   490   490   490   490   490
   440   440   440   440   440
   440   440   440   440   440
   440   440   440   440   440
   440   440   440   440   440
/*  @.A..UA */
   490   490   490   490   490
   390   390   390   390   390
   390   390   390   390   390
   270   270   270   270   270
   510   510   510   510   510
/*  @.C..UA */
   490   490   490   490   490
   390   390   390   390   390
   390   390   390   390   390
   450   450   450   450   450
   390   390   390   390   390
/*  @.G..UA */
   490   490   490   490   490
   270   270   270   270   270
   510   510   510   510   510
   390   390   390   390   390
   510   510   510   510   510
/*  @.U..UA */
   490   490   490   490   490
   450   450   450   450   450
   390   390   390   390   390
   450   450   450   450   450
   290   290   290   290   290
/*  @.@.. @ */
   440   440   440   440   440
   440   440   440   440   440
   440   440   440   440   440
   440   440   440   440   440
   440   440   440   440   440
/*  @.A.. @ */
   440   440   440   440   440
   440   440   440   440   440
   440   440   440   440   440
   440   440   440   440   440
   440   440   440   440   440
/*  @.C.. @ */
   440   440   440   440   440
   440   440   440   440   440
   440   440   440   440   440
   440   440   440   440   440
   440   440   440   440   440
/*  @.G.. @ */
   440   440   440   440   440
   440   440   440   440   440
   440   440   440   440   440
   440   440   440   440   440
   440   440   440   440   440
/*  @.U.. @ */
   440   440   440   440   440
   440   440   440   440   440
   440   440   440   440   440
   440   440   440   440   440
   440   440   440   440   440

# int21_enthalpies
/* CG.@..CG */
     0     0     0     0     0
   DEF   DEF   DEF   DEF   DEF
   DEF   DEF   DEF   DEF   DEF
   DEF   DEF   DEF   DEF   DEF
   DEF   DEF   DEF   DEF   DEF
/* CG.A..CG */
   DEF -1029  -949 -1029 -1029
 -1079 -2058 -1978 -2058 -2058
  -569 -1548 -1468 -1548 -1548
  -989 -1968 -1888 -1968 -1968
  -859 -1838 -1758 -1838 -1838
/* CG.C..CG */
   DEF  -519  -449  -519  -669
  -999 -1468 -1398 -1468 -1618
  -499  -968  -898  -968 -1118
  -989 -1458 -1388 -1458 -1608
  -789 -1258 -1188 -1258 -1408
/* CG.G..CG */
   DEF  -939  -939  -939  -939
 -1079 -1968 -1968 -1968 -1968
  -569 -1458 -1458 -1458 -1458
  -989 -1878 -1878 -1878 -1878
  -859 -1748 -1748 -1748 -1748
/* CG.U..CG */
   DEF  -809  -739  -809  -859
 -1079 -1838 -1768 -1838 -1888
  -719 -1478 -1408 -1478 -1528
  -989 -1748 -1678 -1748 -1798
  -909 -1668 -1598 -1668 -1718
/* CG.@..GC */
     0     0     0     0     0
   DEF   DEF   DEF   DEF   DEF
   DEF   DEF   DEF   DEF   DEF
   DEF   DEF   DEF   DEF   DEF
   DEF   DEF   DEF   DEF   DEF
/* CG.A..GC */
   DEF -1029  -949 -1029 -1029
  -569 -1548 -1468 -1548 -1548
  -769 -1748 -1668 -1748 -1748
  -759 -1738 -1658 -1738 -1738
  -549 -1528 -1448 -1528 -1528
/* CG.C..GC */
   DEF  -519  -449  -519  -669
  -929 -1398 -1328 -1398 -1548
  -359  -828  -758  -828  -978
  -789 -1258 -1188 -1258 -1408
  -549 -1018  -948 -1018 -1168
/* CG.G..GC */
   DEF  -939  -939  -939  -939
  -609 -1498 -1498 -1498 -1498
  -359 -1248 -1248 -1248 -1248
  -669 -1558 -1558 -1558 -1558
  -549 -1438 -1438 -1438 -1438
/* CG.U..GC */
   DEF  -809  -739  -809  -859
  -929 -1688 -1618 -1688 -1738
  -439 -1198 -1128 -1198 -1248
  -789 -1548 -1478 -1548 -1598
  -619 -1378 -1308 -1378 -1428
/* CG.@..GU */
     0     0     0     0     0
   DEF   DEF   DEF   DEF   DEF
   DEF   DEF   DEF   DEF   DEF
   DEF   DEF   DEF   DEF   DEF
   DEF   DEF   DEF   DEF   DEF
/* CG.A..GU */
   DEF -1029  -949 -1029 -1029
  -479 -1458 -1378 -1458 -1458
  -309 -1288 -1208 -1288 -1288
  -389 -1368 -1288 -1368 -1368
  -379 -1358 -1278 -1358 -1358
/* CG.C..GU */
   DEF  -519  -449  -519  -669
  -649 -1118 -1048 -1118 -1268
  -289  -758  -688  -758  -908
  -739 -1208 -1138 -1208 -1358
  -379  -848  -778  -848  -998
/* CG.G..GU */
   DEF  -939  -939  -939  -939
  -649 -1538 -1538 -1538 -1538
  -289 -1178 -1178 -1178 -1178
  -739 -1628 -1628 -1628 -1628
  -379 -1268 -1268 -1268 -1268
/* CG.U..GU */
   DEF  -809  -739  -809  -859
  -649 -1408 -1338 -1408 -1458
  -289 -1048  -978 -1048 -1098
  -739 -1498 -1428 -1498 -1548
  -379 -1138 -1068 -1138 -1188
/* CG.@..UG */
     0     0     0     0     0
   DEF   DEF   DEF   DEF   DEF
   DEF   DEF   DEF   DEF   DEF
   DEF   DEF   DEF   DEF   DEF
   DEF   DEF   DEF   DEF   DEF
/* CG.A..UG */
   DEF -1029  -949 -1029 -1029
  -769 -1748 -1668 -1748 -1748
  -529 -1508 -1428 -1508 -1508
  -709 -1688 -1608 -1688 -1688
  -599 -1578 -1498 -1578 -1578
/* CG.C..UG */
   DEF  -519  -449  -519  -669
  -839 -1308 -1238 -1308 -1458
  -529  -998  -928  -998 -1148
  -859 -1328 -1258 -1328 -1478
  -489  -958  -888  -958 -1108
/* CG.G..UG */
   DEF  -939  -939  -939  -939
 -1009 -1898 -1898 -1898 -1898
  -409 -1298 -1298 -1298 -1298
  -969 -1858 -1858 -1858 -1858
  -599 -1488 -1488 -1488 -1488
/* CG.U..UG */
   DEF  -809  -739  -809  -859
  -859 -1618 -1548 -1618 -1668
  -529 -1288 -1218 -1288 -1338
  -859 -1618 -1548 -1618 -1668
  -409 -1168 -1098 -1168 -1218
/* CG.@..AU */
     0     0     0     0     0
   DEF   DEF   DEF   DEF   DEF
   DEF   DEF   DEF   DEF   DEF
   DEF   DEF   DEF   DEF   DEF
   DEF   DEF   DEF   DEF   DEF
/* CG.A..AU */
   DEF -1029  -949 -1029 -1029
  -479 -1458 -1378 -1458 -1458
  -309 -1288 -1208 -1288 -1288
  -389 -1368 -1288 -1368 -1368
  -379 -1358 -1278 -1358 -1358
/* CG.C..AU */
   DEF  -519  -449  -519  -669
  -649 -1118 -1048 -1118 -1268
  -289  -758  -688  -758  -908
  -739 -1208 -1138 -1208 -1358
  -379  -848  -778  -848  -998
/* CG.G..AU */
   DEF  -939  -939  -939  -939
  -649 -1538 -1538 -1538 -1538
  -289 -1178 -1178 -1178 -1178
  -739 -1628 -1628 -1628 -1628
  -379 -1268 -1268 -1268 -1268
/* CG.U..AU */
   DEF  -809  -739  -809  -859
  -649 -1408 -1338 -1408 -1458
  -289 -1048  -978 -1048 -1098
  -739 -1498 -1428 -1498 -1548
  -379 -1138 -1068 -1138 -1188
/* CG.@..UA */
     0     0     0     0     0
   DEF   DEF   DEF   DEF   DEF
   DEF   DEF   DEF   DEF   DEF
   DEF   DEF   DEF   DEF   DEF
   DEF   DEF   DEF   DEF   DEF
/* CG.A..UA */
   DEF -1029  -949 -1029 -1029
  -449 -1428 -1348 -1428 -1428
  -479 -1458 -1378 -1458 -1458
  -429 -1408 -1328 -1408 -1408
  -329 -1308 -1228 -1308 -1308
/* CG.C..UA */
   DEF  -519  -449  -519  -669
  -679 -1148 -1078 -1148 -1298
  -559 -1028  -958 -1028 -1178
  -729 -1198 -1128 -1198 -1348
  -189  -658  -588  -658  -808
/* CG.G..UA */
   DEF  -939  -939  -939  -939
  -939 -1828 -1828 -1828 -1828
  -249 -1138 -1138 -1138 -1138
  -939 -1828 -1828 -1828 -1828
  -329 -1218 -1218 -1218 -1218
/* CG.U..UA */
   DEF  -809  -739  -809  -859
  -639 -1398 -1328 -1398 -1448
  -229  -988  -918  -988 -1038
  -729 -1488 -1418 -1488 -1538
  -190  -949  -879  -949  -999
/* CG.@.. @ */
   DEF   DEF   DEF   DEF   DEF
   DEF   DEF   DEF   DEF   DEF
   DEF   DEF   DEF   DEF   DEF
   DEF   DEF   DEF   DEF   DEF
   DEF   DEF   DEF   DEF   DEF
/* CG.A.. @ */
  -100 -1079  -999 -1079 -1079
  -100 -1079  -999 -1079 -1079
  -100 -1079  -999 -1079 -1079
  -100 -1079  -999 -1079 -1079
  -100 -1079  -999 -1079 -1079
/* CG.C.. @ */
  -100  -569  -499  -569  -719
  -100  -569  -499  -569  -719
  -100  -569  -499  -569  -719
  -100  -569  -499  -569  -719
  -100  -569  -499  -569  -719
/* CG.G.. @ */
  -100  -989  -989  -989  -989
  -100  -989  -989  -989  -989
  -100  -989  -989  -989  -989
  -100  -989  -989  -989  -989
  -100  -989  -989  -989  -989
/* CG.U.. @ */
  -100  -859  -789  -859  -909
  -100  -859  -789  -859  -909
  -100  -859  -789  -859  -909
  -100  -859  -789  -859  -909
  -100  -859  -789  -859  -909
/* GC.@..CG */
     0     0     0     0     0
   DEF   DEF   DEF   DEF   DEF
   DEF   DEF   DEF   DEF   DEF
   DEF   DEF   DEF   DEF   DEF
   DEF   DEF   DEF   DEF   DEF
/* GC.A..CG */
   DEF  -519  -879  -559  -879
 -1079 -1548 -1908 -1588 -1908
  -569 -1038 -1398 -1078 -1398
  -989 -1458 -1818 -1498 -1818
  -859 -1328 -1688 -1368 -1688
/* GC.C..CG */
   DEF  -719  -309  -309  -389
  -999 -1668 -1258 -1258 -1338
  -499 -1168  -758  -758  -838
  -989 -1658 -1248 -1248 -1328
  -789 -1458 -1048 -1048 -1128
/* GC.G..CG */
   DEF  -709  -739  -619  -739
 -1079 -1738 -1768 -1648 -1768
  -569 -1228 -1258 -1138 -1258
  -989 -1648 -1678 -1558 -1678
  -859 -1518 -1548 -1428 -1548
/* GC.U..CG */
   DEF  -499  -499  -499  -569
 -1079 -1528 -1528 -1528 -1598
  -719 -1168 -1168 -1168 -1238
  -989 -1438 -1438 -1438 -1508
  -909 -1358 -1358 -1358 -1428
/* GC.@..GC */
     0     0     0     0     0
   DEF   DEF   DEF   DEF   DEF
   DEF   DEF   DEF   DEF   DEF
   DEF   DEF   DEF   DEF   DEF
   DEF   DEF   DEF   DEF   DEF
/* GC.A..GC */
   DEF  -519  -879  -559  -879
  -569 -1038 -1398 -1078 -1398
  -769 -1238 -1598 -1278 -1598
  -759 -1228 -1588 -1268 -1588
  -549 -1018 -1378 -1058 -1378
/* GC.C..GC */
   DEF  -719  -309  -309  -389
  -929 -1598 -1188 -1188 -1268
  -359 -1028  -618  -618  -698
  -789 -1458 -1048 -1048 -1128
  -549 -1218  -808  -808  -888
/* GC.G..GC */
   DEF  -709  -739  -619  -739
  -609 -1268 -1298 -1178 -1298
  -359 -1018 -1048  -928 -1048
  -669 -1328 -1358 -1238 -1358
  -549 -1208 -1238 -1118 -1238
/* GC.U..GC */
   DEF  -499  -499  -499  -569
  -929 -1378 -1378 -1378 -1448
  -439  -888  -888  -888  -958
  -789 -1238 -1238 -1238 -1308
  -619 -1068 -1068 -1068 -1138
/* GC.@..GU */
     0     0     0     0     0
   DEF   DEF   DEF   DEF   DEF
   DEF   DEF   DEF   DEF   DEF
   DEF   DEF   DEF   DEF   DEF
   DEF   DEF   DEF   DEF   DEF
/* GC.A..GU */
   DEF  -519  -879  -559  -879
  -479  -948 -1308  -988 -1308
  -309  -778 -1138  -818 -1138
  -389  -858 -1218  -898 -1218
  -379  -848 -1208  -888 -1208
/* GC.C..GU */
   DEF  -719  -309  -309  -389
  -649 -1318  -908  -908  -988
  -289  -958  -548  -548  -628
  -739 -1408  -998  -998 -1078
  -379 -1048  -638  -638  -718
/* GC.G..GU */
   DEF  -709  -739  -619  -739
  -649 -1308 -1338 -1218 -1338
  -289  -948  -978  -858  -978
  -739 -1398 -1428 -1308 -1428
  -379 -1038 -1068  -948 -1068
/* GC.U..GU */
   DEF  -499  -499  -499  -569
  -649 -1098 -1098 -1098 -1168
  -289  -738  -738  -738  -808
  -739 -1188 -1188 -1188 -1258
  -379  -828  -828  -828  -898
/* GC.@..UG */
     0     0     0     0     0
   DEF   DEF   DEF   DEF   DEF
   DEF   DEF   DEF   DEF   DEF
   DEF   DEF   DEF   DEF   DEF
   DEF   DEF   DEF   DEF   DEF
/* GC.A..UG */
   DEF  -519  -879  -559  -879
  -769 -1238 -1598 -1278 -1598
  -529  -998 -1358 -1038 -1358
  -709 -1178 -1538 -1218 -1538
  -599 -1068 -1428 -1108 -1428
/* GC.C..UG */
   DEF  -719  -309  -309  -389
  -839 -1508 -1098 -1098 -1178
  -529 -1198  -788  -788  -868
  -859 -1528 -1118 -1118 -1198
  -489 -1158  -748  -748  -828
/* GC.G..UG */
   DEF  -709  -739  -619  -739
 -1009 -1668 -1698 -1578 -1698
  -409 -1068 -1098  -978 -1098
  -969 -1628 -1658 -1538 -1658
  -599 -1258 -1288 -1168 -1288
/* GC.U..UG */
   DEF  -499  -499  -499  -569
  -859 -1308 -1308 -1308 -1378
  -529  -978  -978  -978 -1048
  -859 -1308 -1308 -1308 -1378
  -409  -858  -858  -858  -928
/* GC.@..AU */
     0     0     0     0     0
   DEF   DEF   DEF   DEF   DEF
   DEF   DEF   DEF   DEF   DEF
   DEF   DEF   DEF   DEF   DEF
   DEF   DEF   DEF   DEF   DEF
/* GC.A..AU */
   DEF  -519  -879  -559  -879
  -479  -948 -1308  -988 -1308
  -309  -778 -1138  -818 -1138
  -389  -858 -1218  -898 -1218
  -379  -848 -1208  -888 -1208
/* GC.C..AU */
   DEF  -719  -309  -309  -389
  -649 -1318  -908  -908  -988
  -289  -958  -548  -548  -628
  -739 -1408  -998  -998 -1078
  -379 -1048  -638  -638  -718
/* GC.G..AU */
   DEF  -709  -739  -619  -739
  -649 -1308 -1338 -1218 -1338
  -289  -948  -978  -858  -978
  -739 -1398 -1428 -1308 -1428
  -379 -1038 -1068  -948 -1068
/* GC.U..AU */
   DEF  -499  -499  -499  -569
  -649 -1098 -1098 -1098 -1168
  -289  -738  -738  -738  -808
  -739 -1188 -1188 -1188 -1258
  -379  -828  -828  -828  -898
/* GC.@..UA */
     0     0     0     0     0
   DEF   DEF   DEF   DEF   DEF
   DEF   DEF   DEF   DEF   DEF
   DEF   DEF   DEF   DEF   DEF
   DEF   DEF   DEF   DEF   DEF
/* GC.A..UA */
   DEF  -519  -879  -559  -879
  -449  -918 -1278  -958 -1278
  -479  -948 -1308  -988 -1308
  -429  -898 -1258  -938 -1258
  -329  -798 -1158  -838 -1158
/* GC.C..UA */
   DEF  -719  -309  -309  -389
  -679 -1348  -938  -938 -1018
  -559 -1228  -818  -818  -898
  -729 -1398  -988  -988 -1068
  -189  -858  -448  -448  -528
/* GC.G..UA */
   DEF  -709  -739  -619  -739
  -939 -1598 -1628 -1508 -1628
  -249  -908  -938  -818  -938
  -939 -1598 -1628 -1508 -1628
  -329  -988 -1018  -898 -1018
/* GC.U..UA */
   DEF  -499  -499  -499  -569
  -639 -1088 -1088 -1088 -1158
  -229  -678  -678  -678  -748
  -729 -1178 -1178 -1178 -1248
  -190  -639  -639  -639  -709
/* GC.@.. @ */
   DEF   DEF   DEF   DEF   DEF
   DEF   DEF   DEF   DEF   DEF
   DEF   DEF   DEF   DEF   DEF
   DEF   DEF   DEF   DEF   DEF
   DEF   DEF   DEF   DEF   DEF
/* GC.A.. @ */
  -100  -569  -929  -609  -929
  -100  -569  -929  -609  -929
  -100  -569  -929  -609  -929
  -100  -569  -929  -609  -929
  -100  -569  -929  -609  -929
/* GC.C.. @ */
  -100  -769  -359  -359  -439
  -100  -769  -359  -359  -439
  -100  -769  -359  -359  -439
  -100  -769  -359  -359  -439
  -100  -769  -359  -359  -439
/* GC.G.. @ */
  -100  -759  -789  -669  -789
  -100  -759  -789  -669  -789
  -100  -759  -789  -669  -789
  -100  -759  -789  -669  -789
  -100  -759  -789  -669  -789
/* GC.U.. @ */
  -100  -549  -549  -549  -619
  -100  -549  -549  -549  -619
  -100  -549  -549  -549  -619
  -100  -549  -549  -549  -619
  -100  -549  -549  -549  -619
/* GU.@..CG */
     0     0     0     0     0
   DEF   DEF   DEF   DEF   DEF
   DEF   DEF   DEF   DEF   DEF
   DEF   DEF   DEF   DEF   DEF
   DEF   DEF   DEF   DEF   DEF
/* GU.A..CG */
   DEF  -429  -599  -599  -599
 -1079 -1458 -1628 -1628 -1628
  -569  -948 -1118 -1118 -1118
  -989 -1368 -1538 -1538 -1538
  -859 -1238 -1408 -1408 -1408
/* GU.C..CG */
   DEF  -259  -239  -239  -239
  -999 -1208 -1188 -1188 -1188
  -499  -708  -688  -688  -688
  -989 -1198 -1178 -1178 -1178
  -789  -998  -978  -978  -978
/* GU.G..CG */
   DEF  -339  -689  -689  -689
 -1079 -1368 -1718 -1718 -1718
  -569  -858 -1208 -1208 -1208
  -989 -1278 -1628 -1628 -1628
  -859 -1148 -1498 -1498 -1498
/* GU.U..CG */
   DEF  -329  -329  -329  -329
 -1079 -1358 -1358 -1358 -1358
  -719  -998  -998  -998  -998
  -989 -1268 -1268 -1268 -1268
  -909 -1188 -1188 -1188 -1188
/* GU.@..GC */
     0     0     0     0     0
   DEF   DEF   DEF   DEF   DEF
   DEF   DEF   DEF   DEF   DEF
   DEF   DEF   DEF   DEF   DEF
   DEF   DEF   DEF   DEF   DEF
/* GU.A..GC */
   DEF  -429  -599  -599  -599
  -569  -948 -1118 -1118 -1118
  -769 -1148 -1318 -1318 -1318
  -759 -1138 -1308 -1308 -1308
  -549  -928 -1098 -1098 -1098
/* GU.C..GC */
   DEF  -259  -239  -239  -239
  -929 -1138 -1118 -1118 -1118
  -359  -568  -548  -548  -548
  -789  -998  -978  -978  -978
  -549  -758  -738  -738  -738
/* GU.G..GC */
   DEF  -339  -689  -689  -689
  -609  -898 -1248 -1248 -1248
  -359  -648  -998  -998  -998
  -669  -958 -1308 -1308 -1308
  -549  -838 -1188 -1188 -1188
/* GU.U..GC */
   DEF  -329  -329  -329  -329
  -929 -1208 -1208 -1208 -1208
  -439  -718  -718  -718  -718
  -789 -1068 -1068 -1068 -1068
  -619  -898  -898  -898  -898
/* GU.@..GU */
     0     0     0     0     0
   DEF   DEF   DEF   DEF   DEF
   DEF   DEF   DEF   DEF   DEF
   DEF   DEF   DEF   DEF   DEF
   DEF   DEF   DEF   DEF   DEF
/* GU.A..GU */
   DEF  -429  -599  -599  -599
  -479  -858 -1028 -1028 -1028
  -309  -688  -858  -858  -858
  -389  -768  -938  -938  -938
  -379  -758  -928  -928  -928
/* GU.C..GU */
   DEF  -259  -239  -239  -239
  -649  -858  -838  -838  -838
  -289  -498  -478  -478  -478
  -739  -948  -928  -928  -928
  -379  -588  -568  -568  -568
/* GU.G..GU */
   DEF  -339  -689  -689  -689
  -649  -938 -1288 -1288 -1288
  -289  -578  -928  -928  -928
  -739 -1028 -1378 -1378 -1378
  -379  -668 -1018 -1018 -1018
/* GU.U..GU */
   DEF  -329  -329  -329  -329
  -649  -928  -928  -928  -928
  -289  -568  -568  -568  -568
  -739 -1018 -1018 -1018 -1018
  -379  -658  -658  -658  -658
/* GU.@..UG */
     0     0     0     0     0
   DEF   DEF   DEF   DEF   DEF
   DEF   DEF   DEF   DEF   DEF
   DEF   DEF   DEF   DEF   DEF
   DEF   DEF   DEF   DEF   DEF
/* GU.A..UG */
   DEF  -429  -599  -599  -599
  -769 -1148 -1318 -1318 -1318
  -529  -908 -1078 -1078 -1078
  -709 -1088 -1258 -1258 -1258
  -599  -978 -1148 -1148 -1148
/* GU.C..UG */
   DEF  -259  -239  -239  -239
  -839 -1048 -1028 -1028 -1028
  -529  -738  -718  -718  -718
  -859 -1068 -1048 -1048 -1048
  -489  -698  -678  -678  -678
/* GU.G..UG */
   DEF  -339  -689  -689  -689
 -1009 -1298 -1648 -1648 -1648
  -409  -698 -1048 -1048 -1048
  -969 -1258 -1608 -1608 -1608
  -599  -888 -1238 -1238 -1238
/* GU.U..UG */
   DEF  -329  -329  -329  -329
  -859 -1138 -1138 -1138 -1138
  -529  -808  -808  -808  -808
  -859 -1138 -1138 -1138 -1138
  -409  -688  -688  -688  -688
/* GU.@..AU */
     0     0     0     0     0
   DEF   DEF   DEF   DEF   DEF
   DEF   DEF   DEF   DEF   DEF
   DEF   DEF   DEF   DEF   DEF
   DEF   DEF   DEF   DEF   DEF
/* GU.A..AU */
   DEF  -429  -599  -599  -599
  -479  -858 -1028 -1028 -1028
  -309  -688  -858  -858  -858
  -389  -768  -938  -938  -938
  -379  -758  -928  -928  -928
/* GU.C..AU */
   DEF  -259  -239  -239  -239
  -649  -858  -838  -838  -838
  -289  -498  -478  -478  -478
  -739  -948  -928  -928  -928
  -379  -588  -568  -568  -568
/* GU.G..AU */
   DEF  -339  -689  -689  -689
  -649  -938 -1288 -1288 -1288
  -289  -578  -928  -928  -928
  -739 -1028 -1378 -1378 -1378
  -379  -668 -1018 -1018 -1018
/* GU.U..AU */
   DEF  -329  -329  -329  -329
  -649  -928  -928  -928  -928
  -289  -568  -568  -568  -568
  -739 -1018 -1018 -1018 -1018
  -379  -658  -658  -658  -658
/* GU.@..UA */
     0     0     0     0     0
   DEF   DEF   DEF   DEF   DEF
   DEF   DEF   DEF   DEF   DEF
   DEF   DEF   DEF   DEF   DEF
   DEF   DEF   DEF   DEF   DEF
/* GU.A..UA */
   DEF  -429  -599  -599  -599
  -449  -828  -998  -998  -998
  -479  -858 -1028 -1028 -1028
  -429  -808  -978  -978  -978
  -329  -708  -878  -878  -878
/* GU.C..UA */
   DEF  -259  -239  -239  -239
  -679  -888  -868  -868  -868
  -559  -768  -748  -748  -748
  -729  -938  -918  -918  -918
  -189  -398  -378  -378  -378
/* GU.G..UA */
   DEF  -339  -689  -689  -689
  -939 -1228 -1578 -1578 -1578
  -249  -538  -888  -888  -888
  -939 -1228 -1578 -1578 -1578
  -329  -618  -968  -968  -968
/* GU.U..UA */
   DEF  -329  -329  -329  -329
  -639  -918  -918  -918  -918
  -229  -508  -508  -508  -508
  -729 -1008 -1008 -1008 -1008
  -190  -469  -469  -469  -469
/* GU.@.. @ */
   DEF   DEF   DEF   DEF   DEF
   DEF   DEF   DEF   DEF   DEF
   DEF   DEF   DEF   DEF   DEF
   DEF   DEF   DEF   DEF   DEF
   DEF   DEF   DEF   DEF   DEF
/* GU.A.. @ */
  -100  -479  -649  -649  -649
  -100  -479  -649  -649  -649
  -100  -479  -649  -649  -649
  -100  -479  -649  -649  -649
  -100  -479  -649  -649  -649
/* GU.C.. @ */
  -100  -309  -289  -289  -289
  -100  -309  -289  -289  -289
  -100  -309  -289  -289  -289
  -100  -309  -289  -289  -289
  -100  -309  -289  -289  -289
/* GU.G.. @ */
  -100  -389  -739  -739  -739
  -100  -389  -739  -739  -739
  -100  -389  -739  -739  -739
  -100  -389  -739  -739  -739
  -100  -389  -739  -739  -739
/* GU.U.. @ */
  -100  -379  -379  -379  -379
  -100  -379  -379  -379  -379
  -100  -379  -379  -379  -379
  -100  -379  -379  -379  -379
  -100  -379  -379  -379  -379
/* UG.@..CG */
     0     0     0     0     0
   DEF   DEF   DEF   DEF   DEF
   DEF   DEF   DEF   DEF   DEF
   DEF   DEF   DEF   DEF   DEF
   DEF   DEF   DEF   DEF   DEF
/* UG.A..CG */
   DEF  -719  -789  -959  -809
 -1079 -1748 -1818 -1988 -1838
  -569 -1238 -1308 -1478 -1328
  -989 -1658 -1728 -1898 -1748
  -859 -1528 -1598 -1768 -1618
/* UG.C..CG */
   DEF  -479  -479  -359  -479
  -999 -1428 -1428 -1308 -1428
  -499  -928  -928  -808  -928
  -989 -1418 -1418 -1298 -1418
  -789 -1218 -1218 -1098 -1218
/* UG.G..CG */
   DEF  -659  -809  -919  -809
 -1079 -1688 -1838 -1948 -1838
  -569 -1178 -1328 -1438 -1328
  -989 -1598 -1748 -1858 -1748
  -859 -1468 -1618 -1728 -1618
/* UG.U..CG */
   DEF  -549  -439  -549  -359
 -1079 -1578 -1468 -1578 -1388
  -719 -1218 -1108 -1218 -1028
  -989 -1488 -1378 -1488 -1298
  -909 -1408 -1298 -1408 -1218
/* UG.@..GC */
     0     0     0     0     0
   DEF   DEF   DEF   DEF   DEF
   DEF   DEF   DEF   DEF   DEF
   DEF   DEF   DEF   DEF   DEF
   DEF   DEF   DEF   DEF   DEF
/* UG.A..GC */
   DEF  -719  -789  -959  -809
  -569 -1238 -1308 -1478 -1328
  -769 -1438 -1508 -1678 -1528
  -759 -1428 -1498 -1668 -1518
  -549 -1218 -1288 -1458 -1308
/* UG.C..GC */
   DEF  -479  -479  -359  -479
  -929 -1358 -1358 -1238 -1358
  -359  -788  -788  -668  -788
  -789 -1218 -1218 -1098 -1218
  -549  -978  -978  -858  -978
/* UG.G..GC */
   DEF  -659  -809  -919  -809
  -609 -1218 -1368 -1478 -1368
  -359  -968 -1118 -1228 -1118
  -669 -1278 -1428 -1538 -1428
  -549 -1158 -1308 -1418 -1308
/* UG.U..GC */
   DEF  -549  -439  -549  -359
  -929 -1428 -1318 -1428 -1238
  -439  -938  -828  -938  -748
  -789 -1288 -1178 -1288 -1098
  -619 -1118 -1008 -1118  -928
/* UG.@..GU */
     0     0     0     0     0
   DEF   DEF   DEF   DEF   DEF
   DEF   DEF   DEF   DEF   DEF
   DEF   DEF   DEF   DEF   DEF
   DEF   DEF   DEF   DEF   DEF
/* UG.A..GU */
   DEF  -719  -789  -959  -809
  -479 -1148 -1218 -1388 -1238
  -309  -978 -1048 -1218 -1068
  -389 -1058 -1128 -1298 -1148
  -379 -1048 -1118 -1288 -1138
/* UG.C..GU */
   DEF  -479  -479  -359  -479
  -649 -1078 -1078  -958 -1078
  -289  -718  -718  -598  -718
  -739 -1168 -1168 -1048 -1168
  -379  -808  -808  -688  -808
/* UG.G..GU */
   DEF  -659  -809  -919  -809
  -649 -1258 -1408 -1518 -1408
  -289  -898 -1048 -1158 -1048
  -739 -1348 -1498 -1608 -1498
  -379  -988 -1138 -1248 -1138
/* UG.U..GU */
   DEF  -549  -439  -549  -359
  -649 -1148 -1038 -1148  -958
  -289  -788  -678  -788  -598
  -739 -1238 -1128 -1238 -1048
  -379  -878  -768  -878  -688
/* UG.@..UG */
     0     0     0     0     0
   DEF   DEF   DEF   DEF   DEF
   DEF   DEF   DEF   DEF   DEF
   DEF   DEF   DEF   DEF   DEF
   DEF   DEF   DEF   DEF   DEF
/* UG.A..UG */
   DEF  -719  -789  -959  -809
  -769 -1438 -1508 -1678 -1528
  -529 -1198 -1268 -1438 -1288
  -709 -1378 -1448 -1618 -1468
  -599 -1268 -1338 -1508 -1358
/* UG.C..UG */
   DEF  -479  -479  -359  -479
  -839 -1268 -1268 -1148 -1268
  -529  -958  -958  -838  -958
  -859 -1288 -1288 -1168 -1288
  -489  -918  -918  -798  -918
/* UG.G..UG */
   DEF  -659  -809  -919  -809
 -1009 -1618 -1768 -1878 -1768
  -409 -1018 -1168 -1278 -1168
  -969 -1578 -1728 -1838 -1728
  -599 -1208 -1358 -1468 -1358
/* UG.U..UG */
   DEF  -549  -439  -549  -359
  -859 -1358 -1248 -1358 -1168
  -529 -1028  -918 -1028  -838
  -859 -1358 -1248 -1358 -1168
  -409  -908  -798  -908  -718
/* UG.@..AU */
     0     0     0     0     0
   DEF   DEF   DEF   DEF   DEF
   DEF   DEF   DEF   DEF   DEF
   DEF   DEF   DEF   DEF   DEF
   DEF   DEF   DEF   DEF   DEF
/* UG.A..AU */
   DEF  -719  -789  -959  -809
  -479 -1148 -1218 -1388 -1238
  -309  -978 -1048 -1218 -1068
  -389 -1058 -1128 -1298 -1148
  -379 -1048 -1118 -1288 -1138
/* UG.C..AU */
   DEF  -479  -479  -359  -479
  -649 -1078 -1078  -958 -1078
  -289  -718  -718  -598  -718
  -739 -1168 -1168 -1048 -1168
  -379  -808  -808  -688  -808
/* UG.G..AU */
   DEF  -659  -809  -919  -809
  -649 -1258 -1408 -1518 -1408
  -289  -898 -1048 -1158 -1048
  -739 -1348 -1498 -1608 -1498
  -379  -988 -1138 -1248 -1138
/* UG.U..AU */
   DEF  -549  -439  -549  -359
  -649 -1148 -1038 -1148  -958
  -289  -788  -678  -788  -598
  -739 -1238 -1128 -1238 -1048
  -379  -878  -768  -878  -688
/* UG.@..UA */
     0     0     0     0     0
   DEF   DEF   DEF   DEF   DEF
   DEF   DEF   DEF   DEF   DEF
   DEF   DEF   DEF   DEF   DEF
   DEF   DEF   DEF   DEF   DEF
/* UG.A..UA */
   DEF  -719  -789  -959  -809
  -449 -1118 -1188 -1358 -1208
  -479 -1148 -1218 -1388 -1238
  -429 -1098 -1168 -1338 -1188
  -329  -998 -1068 -1238 -1088
/* UG.C..UA */
   DEF  -479  -479  -359  -479
  -679 -1108 -1108  -988 -1108
  -559  -988  -988  -868  -988
  -729 -1158 -1158 -1038 -1158
  -189  -618  -618  -498  -618
/* UG.G..UA */
   DEF  -659  -809  -919  -809
  -939 -1548 -1698 -1808 -1698
  -249  -858 -1008 -1118 -1008
  -939 -1548 -1698 -1808 -1698
  -329  -938 -1088 -1198 -1088
/* UG.U..UA */
   DEF  -549  -439  -549  -359
  -639 -1138 -1028 -1138  -948
  -229  -728  -618  -728  -538
  -729 -1228 -1118 -1228 -1038
  -190  -689  -579  -689  -499
/* UG.@.. @ */
   DEF   DEF   DEF   DEF   DEF
   DEF   DEF   DEF   DEF   DEF
   DEF   DEF   DEF   DEF   DEF
   DEF   DEF   DEF   DEF   DEF
   DEF   DEF   DEF   DEF   DEF
/* UG.A.. @ */
  -100  -769  -839 -1009  -859
  -100  -769  -839 -1009  -859
  -100  -769  -839 -1009  -859
  -100  -769  -839 -1009  -859
  -100  -769  -839 -1009  -859
/* UG.C.. @ */
  -100  -529  -529  -409  -529
  -100  -529  -529  -409  -529
  -100  -529  -529  -409  -529
  -100  -529  -529  -409  -529
  -100  -529  -529  -409  -529
/* UG.G.. @ */
  -100  -709  -859  -969  -859
  -100  -709  -859  -969  -859
  -100  -709  -859  -969  -859
  -100  -709  -859  -969  -859
  -100  -709  -859  -969  -859
/* UG.U.. @ */
  -100  -599  -489  -599  -409
  -100  -599  -489  -599  -409
  -100  -599  -489  -599  -409
  -100  -599  -489  -599  -409
  -100  -599  -489  -599  -409
/* AU.@..CG */
     0     0     0     0     0
   DEF   DEF   DEF   DEF   DEF
   DEF   DEF   DEF   DEF   DEF
   DEF   DEF   DEF   DEF   DEF
   DEF   DEF   DEF   DEF   DEF
/* AU.A..CG */
   DEF  -429  -599  -599  -599
 -1079 -1458 -1628 -1628 -1628
  -569  -948 -1118 -1118 -1118
  -989 -1368 -1538 -1538 -1538
  -859 -1238 -1408 -1408 -1408
/* AU.C..CG */
   DEF  -259  -239  -239  -239
  -999 -1208 -1188 -1188 -1188
  -499  -708  -688  -688  -688
  -989 -1198 -1178 -1178 -1178
  -789  -998  -978  -978  -978
/* AU.G..CG */
   DEF  -339  -689  -689  -689
 -1079 -1368 -1718 -1718 -1718
  -569  -858 -1208 -1208 -1208
  -989 -1278 -1628 -1628 -1628
  -859 -1148 -1498 -1498 -1498
/* AU.U..CG */
   DEF  -329  -329  -329  -329
 -1079 -1358 -1358 -1358 -1358
  -719  -998  -998  -998  -998
  -989 -1268 -1268 -1268 -1268
  -909 -1188 -1188 -1188 -1188
/* AU.@..GC */
     0     0     0     0     0
   DEF   DEF   DEF   DEF   DEF
   DEF   DEF   DEF   DEF   DEF
   DEF   DEF   DEF   DEF   DEF
   DEF   DEF   DEF   DEF   DEF
/* AU.A..GC */
   DEF  -429  -599  -599  -599
  -569  -948 -1118 -1118 -1118
  -769 -1148 -1318 -1318 -1318
  -759 -1138 -1308 -1308 -1308
  -549  -928 -1098 -1098 -1098
/* AU.C..GC */
   DEF  -259  -239  -239  -239
  -929 -1138 -1118 -1118 -1118
  -359  -568  -548  -548  -548
  -789  -998  -978  -978  -978
  -549  -758  -738  -738  -738
/* AU.G..GC */
   DEF  -339  -689  -689  -689
  -609  -898 -1248 -1248 -1248
  -359  -648  -998  -998  -998
  -669  -958 -1308 -1308 -1308
  -549  -838 -1188 -1188 -1188
/* AU.U..GC */
   DEF  -329  -329  -329  -329
  -929 -1208 -1208 -1208 -1208
  -439  -718  -718  -718  -718
  -789 -1068 -1068 -1068 -1068
  -619  -898  -898  -898  -898
/* AU.@..GU */
     0     0     0     0     0
   DEF   DEF   DEF   DEF   DEF
   DEF   DEF   DEF   DEF   DEF
   DEF   DEF   DEF   DEF   DEF
   DEF   DEF   DEF   DEF   DEF
/* AU.A..GU */
   DEF  -429  -599  -599  -599
  -479  -858 -1028 -1028 -1028
  -309  -688  -858  -858  -858
  -389  -768  -938  -938  -938
  -379  -758  -928  -928  -928
/* AU.C..GU */
   DEF  -259  -239  -239  -239
  -649  -858  -838  -838  -838
  -289  -498  -478  -478  -478
  -739  -948  -928  -928  -928
  -379  -588  -568  -568  -568
/* AU.G..GU */
   DEF  -339  -689  -689  -689
  -649  -938 -1288 -1288 -1288
  -289  -578  -928  -928  -928
  -739 -1028 -1378 -1378 -1378
  -379  -668 -1018 -1018 -1018
/* AU.U..GU */
   DEF  -329  -329  -329  -329
  -649  -928  -928  -928  -928
  -289  -568  -568  -568  -568
  -739 -1018 -1018 -1018 -1018
  -379  -658  -658  -658  -658
/* AU.@..UG */
     0     0     0     0     0
   DEF   DEF   DEF   DEF   DEF
   DEF   DEF   DEF   DEF   DEF
   DEF   DEF   DEF   DEF   DEF
   DEF   DEF   DEF   DEF   DEF
/* AU.A..UG */
   DEF  -429  -599  -599  -599
  -769 -1148 -1318 -1318 -1318
  -529  -908 -1078 -1078 -1078
  -709 -1088 -1258 -1258 -1258
  -599  -978 -1148 -1148 -1148
/* AU.C..UG */
   DEF  -259  -239  -239  -239
  -839 -1048 -1028 -1028 -1028
  -529  -738  -718  -718  -718
  -859 -1068 -1048 -1048 -1048
  -489  -698  -678  -678  -678
/* AU.G..UG */
   DEF  -339  -689  -689  -689
 -1009 -1298 -1648 -1648 -1648
  -409  -698 -1048 -1048 -1048
  -969 -1258 -1608 -1608 -1608
  -599  -888 -1238 -1238 -1238
/* AU.U..UG */
   DEF  -329  -329  -329  -329
  -859 -1138 -1138 -1138 -1138
  -529  -808  -808  -808  -808
  -859 -1138 -1138 -1138 -1138
  -409  -688  -688  -688  -688
/* AU.@..AU */
     0     0     0     0     0
   DEF   DEF   DEF   DEF   DEF
   DEF   DEF   DEF   DEF   DEF
   DEF   DEF   DEF   DEF   DEF
   DEF   DEF   DEF   DEF   DEF
/* AU.A..AU */
   DEF  -429  -599  -599  -599
  -479  -858 -1028 -1028 -1028
  -309  -688  -858  -858  -858
  -389  -768  -938  -938  -938
  -379  -758  -928  -928  -928
/* AU.C..AU */
   DEF  -259  -239  -239  -239
  -649  -858  -838  -838  -838
  -289  -498  -478  -478  -478
  -739  -948  -928  -928  -928
  -379  -588  -568  -568  -568
/* AU.G..AU */
   DEF  -339  -689  -689  -689
  -649  -938 -1288 -1288 -1288
  -289  -578  -928  -928  -928
  -739 -1028 -1378 -1378 -1378
  -379  -668 -1018 -1018 -1018
/* AU.U..AU */
   DEF  -329  -329  -329  -329
  -649  -928  -928  -928  -928
  -289  -568  -568  -568  -568
  -739 -1018 -1018 -1018 -1018
  -379  -658  -658  -658  -658
/* AU.@..UA */
     0     0     0     0     0
   DEF   DEF   DEF   DEF   DEF
   DEF   DEF   DEF   DEF   DEF
   DEF   DEF   DEF   DEF   DEF
   DEF   DEF   DEF   DEF   DEF
/* AU.A..UA */
   DEF  -429  -599  -599  -599
  -449  -828  -998  -998  -998
  -479  -858 -1028 -1028 -1028
  -429  -808  -978  -978  -978
  -329  -708  -878  -878  -878
/* AU.C..UA */
   DEF  -259  -239  -239  -239
  -679  -888  -868  -868  -868
  -559  -768  -748  -748  -748
  -729  -938  -918  -918  -918
  -189  -398  -378  -378  -378
/* AU.G..UA */
   DEF  -339  -689  -689  -689
  -939 -1228 -1578 -1578 -1578
  -249  -538  -888  -888  -888
  -939 -1228 -1578 -1578 -1578
  -329  -618  -968  -968  -968
/* AU.U..UA */
   DEF  -329  -329  -329  -329
  -639  -918  -918  -918  -918
  -229  -508  -508  -508  -508
  -729 -1008 -1008 -1008 -1008
  -190  -469  -469  -469  -469
/* AU.@.. @ */
   DEF   DEF   DEF   DEF   DEF
   DEF   DEF   DEF   DEF   DEF
   DEF   DEF   DEF   DEF   DEF
   DEF   DEF   DEF   DEF   DEF
   DEF   DEF   DEF   DEF   DEF
/* AU.A.. @ */
  -100  -479  -649  -649  -649
  -100  -479  -649  -649  -649
  -100  -479  -649  -649  -649
  -100  -479  -649  -649  -649
  -100  -479  -649  -649  -649
/* AU.C.. @ */
  -100  -309  -289  -289  -289
  -100  -309  -289  -289  -289
  -100  -309  -289  -289  -289
  -100  -309  -289  -289  -289
  -100  -309  -289  -289  -289
/* AU.G.. @ */
  -100  -389  -739  -739  -739
  -100  -389  -739  -739  -739
  -100  -389  -739  -739  -739
  -100  -389  -739  -739  -739
  -100  -389  -739  -739  -739
/* AU.U.. @ */
  -100  -379  -379  -379  -379
  -100  -379  -379  -379  -379
  -100  -379  -379  -379  -379
  -100  -379  -379  -379  -379
  -100  -379  -379  -379  -379
/* UA.@..CG */
     0     0     0     0     0
   DEF   DEF   DEF   DEF   DEF
   DEF   DEF   DEF   DEF   DEF
   DEF   DEF   DEF   DEF   DEF
   DEF   DEF   DEF   DEF   DEF
/* UA.A..CG */
   DEF  -399  -629  -889  -589
 -1079 -1428 -1658 -1918 -1618
  -569  -918 -1148 -1408 -1108
  -989 -1338 -1568 -1828 -1528
  -859 -1208 -1438 -1698 -1398
/* UA.C..CG */
   DEF  -429  -509  -199  -179
  -999 -1378 -1458 -1148 -1128
  -499  -878  -958  -648  -628
  -989 -1368 -1448 -1138 -1118
  -789 -1168 -1248  -938  -918
/* UA.G..CG */
   DEF  -379  -679  -889  -679
 -1079 -1408 -1708 -1918 -1708
  -569  -898 -1198 -1408 -1198
  -989 -1318 -1618 -1828 -1618
  -859 -1188 -1488 -1698 -1488
/* UA.U..CG */
   DEF  -279  -139  -279  -140
 -1079 -1308 -1168 -1308 -1169
  -719  -948  -808  -948  -809
  -989 -1218 -1078 -1218 -1079
  -909 -1138  -998 -1138  -999
/* UA.@..GC */
     0     0     0     0     0
   DEF   DEF   DEF   DEF   DEF
   DEF   DEF   DEF   DEF   DEF
   DEF   DEF   DEF   DEF   DEF
   DEF   DEF   DEF   DEF   DEF
/* UA.A..GC */
   DEF  -399  -629  -889  -589
  -569  -918 -1148 -1408 -1108
  -769 -1118 -1348 -1608 -1308
  -759 -1108 -1338 -1598 -1298
  -549  -898 -1128 -1388 -1088
/* UA.C..GC */
   DEF  -429  -509  -199  -179
  -929 -1308 -1388 -1078 -1058
  -359  -738  -818  -508  -488
  -789 -1168 -1248  -938  -918
  -549  -928 -1008  -698  -678
/* UA.G..GC */
   DEF  -379  -679  -889  -679
  -609  -938 -1238 -1448 -1238
  -359  -688  -988 -1198  -988
  -669  -998 -1298 -1508 -1298
  -549  -878 -1178 -1388 -1178
/* UA.U..GC */
   DEF  -279  -139  -279  -140
  -929 -1158 -1018 -1158 -1019
  -439  -668  -528  -668  -529
  -789 -1018  -878 -1018  -879
  -619  -848  -708  -848  -709
/* UA.@..GU */
     0     0     0     0     0
   DEF   DEF   DEF   DEF   DEF
   DEF   DEF   DEF   DEF   DEF
   DEF   DEF   DEF   DEF   DEF
   DEF   DEF   DEF   DEF   DEF
/* UA.A..GU */
   DEF  -399  -629  -889  -589
  -479  -828 -1058 -1318 -1018
  -309  -658  -888 -1148  -848
  -389  -738  -968 -1228  -928
  -379  -728  -958 -1218  -918
/* UA.C..GU */
   DEF  -429  -509  -199  -179
  -649 -1028 -1108  -798  -778
  -289  -668  -748  -438  -418
  -739 -1118 -1198  -888  -868
  -379  -758  -838  -528  -508
/* UA.G..GU */
   DEF  -379  -679  -889  -679
  -649  -978 -1278 -1488 -1278
  -289  -618  -918 -1128  -918
  -739 -1068 -1368 -1578 -1368
  -379  -708 -1008 -1218 -1008
/* UA.U..GU */
   DEF  -279  -139  -279  -140
  -649  -878  -738  -878  -739
  -289  -518  -378  -518  -379
  -739  -968  -828  -968  -829
  -379  -608  -468  -608  -469
/* UA.@..UG */
     0     0     0     0     0
   DEF   DEF   DEF   DEF   DEF
   DEF   DEF   DEF   DEF   DEF
   DEF   DEF   DEF   DEF   DEF
   DEF   DEF   DEF   DEF   DEF
/* UA.A..UG */
   DEF  -399  -629  -889  -589
  -769 -1118 -1348 -1608 -1308
  -529  -878 -1108 -1368 -1068
  -709 -1058 -1288 -1548 -1248
  -599  -948 -1178 -1438 -1138
/* UA.C..UG */
   DEF  -429  -509  -199  -179
  -839 -1218 -1298  -988  -968
  -529  -908  -988  -678  -658
  -859 -1238 -1318 -1008  -988
  -489  -868  -948  -638  -618
/* UA.G..UG */
   DEF  -379  -679  -889  -679
 -1009 -1338 -1638 -1848 -1638
  -409  -738 -1038 -1248 -1038
  -969 -1298 -1598 -1808 -1598
  -599  -928 -1228 -1438 -1228
/* UA.U..UG */
   DEF  -279  -139  -279  -140
  -859 -1088  -948 -1088  -949
  -529  -758  -618  -758  -619
  -859 -1088  -948 -1088  -949
  -409  -638  -498  -638  -499
/* UA.@..AU */
     0     0     0     0     0
   DEF   DEF   DEF   DEF   DEF
   DEF   DEF   DEF   DEF   DEF
   DEF   DEF   DEF   DEF   DEF
   DEF   DEF   DEF   DEF   DEF
/* UA.A..AU */
   DEF  -399  -629  -889  -589
  -479  -828 -1058 -1318 -1018
  -309  -658  -888 -1148  -848
  -389  -738  -968 -1228  -928
  -379  -728  -958 -1218  -918
/* UA.C..AU */
   DEF  -429  -509  -199  -179
  -649 -1028 -1108  -798  -778
  -289  -668  -748  -438  -418
  -739 -1118 -1198  -888  -868
  -379  -758  -838  -528  -508
/* UA.G..AU */
   DEF  -379  -679  -889  -679
  -649  -978 -1278 -1488 -1278
  -289  -618  -918 -1128  -918
  -739 -1068 -1368 -1578 -1368
  -379  -708 -1008 -1218 -1008
/* UA.U..AU */
   DEF  -279  -139  -279  -140
  -649  -878  -738  -878  -739
  -289  -518  -378  -518  -379
  -739  -968  -828  -968  -829
  -379  -608  -468  -608  -469
/* UA.@..UA */
     0     0     0     0     0
   DEF   DEF   DEF   DEF   DEF
   DEF   DEF   DEF   DEF   DEF
   DEF   DEF   DEF   DEF   DEF
   DEF   DEF   DEF   DEF   DEF
/* UA.A..UA */
   DEF  -399  -629  -889  -589
  -449  -798 -1028 -1288  -988
  -479  -828 -1058 -1318 -1018
  -429  -778 -1008 -1268  -968
  -329  -678  -908 -1168  -868
/* UA.C..UA */
   DEF  -429  -509  -199  -179
  -679 -1058 -1138  -828  -808
  -559  -938 -1018  -708  -688
  -729 -1108 -1188  -878  -858
  -189  -568  -648  -338  -318
/* UA.G..UA */
   DEF  -379  -679  -889  -679
  -939 -1268 -1568 -1778 -1568
  -249  -578  -878 -1088  -878
  -939 -1268 -1568 -1778 -1568
  -329  -658  -958 -1168  -958
/* UA.U..UA */
   DEF  -279  -139  -279  -140
  -639  -868  -728  -868  -729
  -229  -458  -318  -458  -319
  -729  -958  -818  -958  -819
  -190  -419  -279  -419  -280
/* UA.@.. @ */
   DEF   DEF   DEF   DEF   DEF
   DEF   DEF   DEF   DEF   DEF
   DEF   DEF   DEF   DEF   DEF
   DEF   DEF   DEF   DEF   DEF
   DEF   DEF   DEF   DEF   DEF
/* UA.A.. @ */
  -100  -449  -679  -939  -639
  -100  -449  -679  -939  -639
  -100  -449  -679  -939  -639
  -100  -449  -679  -939  -639
  -100  -449  -679  -939  -639
/* UA.C.. @ */
  -100  -479  -559  -249  -229
  -100  -479  -559  -249  -229
  -100  -479  -559  -249  -229
  -100  -479  -559  -249  -229
  -100  -479  -559  -249  -229
/* UA.G.. @ */
  -100  -429  -729  -939  -729
  -100  -429  -729  -939  -729
  -100  -429  -729  -939  -729
  -100  -429  -729  -939  -729
  -100  -429  -729  -939  -729
/* UA.U.. @ */
  -100  -329  -189  -329  -190
  -100  -329  -189  -329  -190
  -100  -329  -189  -329  -190
  -100  -329  -189  -329  -190
  -100  -329  -189  -329  -190
/*  @.@..CG */
   DEF   DEF   DEF   DEF   DEF
  -100  -100  -100  -100  -100
  -100  -100  -100  -100  -100
  -100  -100  -100  -100  -100
  -100  -100  -100  -100  -100
/*  @.A..CG */
   DEF   DEF   DEF   DEF   DEF
 -1079 -1079 -1079 -1079 -1079
  -569  -569  -569  -569  -569
  -989  -989  -989  -989  -989
  -859  -859  -859  -859  -859
/*  @.C..CG */
   DEF   DEF   DEF   DEF   DEF
  -999  -999  -999  -999  -999
  -499  -499  -499  -499  -499
  -989  -989  -989  -989  -989
  -789  -789  -789  -789  -789
/*  @.G..CG */
   DEF   DEF   DEF   DEF   DEF
 -1079 -1079 -1079 -1079 -1079
  -569  -569  -569  -569  -569
  -989  -989  -989  -989  -989
  -859  -859  -859  -859  -859
/*  @.U..CG */
   DEF   DEF   DEF   DEF   DEF
 -1079 -1079 -1079 -1079 -1079
  -719  -719  -719  -719  -719
  -989  -989  -989  -989  -989
  -909  -909  -909  -909  -909
/*  @.@..GC */
   DEF   DEF   DEF   DEF   DEF
  -100  -100  -100  -100  -100
  -100  -100  -100  -100  -100
  -100  -100  -100  -100  -100
  -100  -100  -100  -100  -100
/*  @.A..GC */
   DEF   DEF   DEF   DEF   DEF
  -569  -569  -569  -569  -569
  -769  -769  -769  -769  -769
  -759  -759  -759  -759  -759
  -549  -549  -549  -549  -549
/*  @.C..GC */
   DEF   DEF   DEF   DEF   DEF
  -929  -929  -929  -929  -929
  -359  -359  -359  -359  -359
  -789  -789  -789  -789  -789
  -549  -549  -549  -549  -549
/*  @.G..GC */
   DEF   DEF   DEF   DEF   DEF
  -609  -609  -609  -609  -609
  -359  -359  -359  -359  -359
  -669  -669  -669  -669  -669
  -549  -549  -549  -549  -549
/*  @.U..GC */
   DEF   DEF   DEF   DEF   DEF
  -929  -929  -929  -929  -929
  -439  -439  -439  -439  -439
  -789  -789  -789  -789  -789
  -619  -619  -619  -619  -619
/*  @.@..GU */
   DEF   DEF   DEF   DEF   DEF
  -100  -100  -100  -100  -100
  -100  -100  -100  -100  -100
  -100  -100  -100  -100  -100
  -100  -100  -100  -100  -100
/*  @.A..GU */
   DEF   DEF   DEF   DEF   DEF
  -479  -479  -479  -479  -479
  -309  -309  -309  -309  -309
  -389  -389  -389  -389  -389
  -379  -379  -379  -379  -379
/*  @.C..GU */
   DEF   DEF   DEF   DEF   DEF
  -649  -649  -649  -649  -649
  -289  -289  -289  -289  -289
  -739  -739  -739  -739  -739
  -379  -379  -379  -379  -379
/*  @.G..GU */
   DEF   DEF   DEF   DEF   DEF
  -649  -649  -649  -649  -649
  -289  -289  -289  -289  -289
  -739  -739  -739  -739  -739
  -379  -379  -379  -379  -379
/*  @.U..GU */
   DEF   DEF   DEF   DEF   DEF
  -649  -649  -649  -649  -649
  -289  -289  -289  -289  -289
  -739  -739  -739  -739  -739
  -379  -379  -379  -379  -379
/*  @.@..UG */
   DEF   DEF   DEF   DEF   DEF
  -100  -100  -100  -100  -100
  -100  -100  -100  -100  -100
  -100  -100  -100  -100  -100
  -100  -100  -100  -100  -100
/*  @.A..UG */
   DEF   DEF   DEF   DEF   DEF
  -769  -769  -769  -769  -769
  -529  -529  -529  -529  -529
  -709  -709  -709  -709  -709
  -599  -599  -599  -599  -599
/*  @.C..UG */
   DEF   DEF   DEF   DEF   DEF
  -839  -839  -839  -839  -839
  -529  -529  -529  -529  -529
  -859  -859  -859  -859  -859
  -489  -489  -489  -489  -489
/*  @.G..UG */
   DEF   DEF   DEF   DEF   DEF
 -1009 -1009 -1009 -1009 -1009
  -409  -409  -409  -409  -409
  -969  -969  -969  -969  -969
  -599  -599  -599  -599  -599
/*  @.U..UG */
   DEF   DEF   DEF   DEF   DEF
  -859  -859  -859  -859  -859
  -529  -529  -529  -529  -529
  -859  -859  -859  -859  -859
  -409  -409  -409  -409  -409
/*  @.@..AU */
   DEF   DEF   DEF   DEF   DEF
  -100  -100  -100  -100  -100
  -100  -100  -100  -100  -100
  -100  -100  -100  -100  -100
  -100  -100  -100  -100  -100
/*  @.A..AU */
   DEF   DEF   DEF   DEF   DEF
  -479  -479  -479  -479  -479
  -309  -309  -309  -309  -309
  -389  -389  -389  -389  -389
  -379  -379  -379  -379  -379
/*  @.C..AU */
   DEF   DEF   DEF   DEF   DEF
  -649  -649  -649  -649  -649
  -289  -289  -289  -289  -289
  -739  -739  -739  -739  -739
  -379  -379  -379  -379  -379
/*  @.G..AU */
   DEF   DEF   DEF   DEF   DEF
  -649  -649  -649  -649  -649
  -289  -289  -289  -289  -289
  -739  -739  -739  -739  -739
  -379  -379  -379  -379  -379
/*  @.U..AU */
   DEF   DEF   DEF   DEF   DEF
  -649  -649  -649  -649  -649
  -289  -289  -289  -289  -289
  -739  -739  -739  -739  -739
  -379  -379  -379  -379  -379
/*  @.@..UA */
   DEF   DEF   DEF   DEF   DEF
  -100  -100  -100  -100  -100
  -100  -100  -100  -100  -100
  -100  -100  -100  -100  -100
  -100  -100  -100  -100  -100
/*  @.A..UA */
   DEF   DEF   DEF   DEF   DEF
  -449  -449  -449  -449  -449
  -479  -479  -479  -479  -479
  -429  -429  -429  -429  -429
  -329  -329  -329  -329  -329
/*  @.C..UA */
   DEF   DEF   DEF   DEF   DEF
  -679  -679  -679  -679  -679
  -559  -559  -559  -559  -559
  -729  -729  -729  -729  -729
  -189  -189  -189  -189  -189
/*  @.G..UA */
   DEF   DEF   DEF   DEF   DEF
  -939  -939  -939  -939  -939
  -249  -249  -249  -249  -249
  -939  -939  -939  -939  -939
  -329  -329  -329  -329  -329
/*  @.U..UA */
   DEF   DEF   DEF   DEF   DEF
  -639  -639  -639  -639  -639
  -229  -229  -229  -229  -229
  -729  -729  -729  -729  -729
  -190  -190  -190  -190  -190
/*  @.@.. @ */
  -100  -100  -100  -100  -100
  -100  -100  -100  -100  -100
  -100  -100  -100  -100  -100
  -100  -100  -100  -100  -100
  -100  -100  -100  -100  -100
/*  @.A.. @ */
  -100  -100  -100  -100  -100
  -100  -100  -100  -100  -100
  -100  -100  -100  -100  -100
  -100  -100  -100  -100  -100
  -100  -100  -100  -100  -100
/*  @.C.. @ */
  -100  -100  -100  -100  -100
  -100  -100  -100  -100  -100
  -100  -100  -100  -100  -100
  -100  -100  -100  -100  -100
  -100  -100  -100  -100  -100
/*  @.G.. @ */
  -100  -100  -100  -100  -100
  -100  -100  -100  -100  -100
  -100  -100  -100  -100  -100
  -100  -100  -100  -100  -100
  -100  -100  -100  -100  -100
/*  @.U.. @ */
  -100  -100  -100  -100  -100
  -100  -100  -100  -100  -100
  -100  -100  -100  -100  -100
  -100  -100  -100  -100  -100
  -100  -100  -100  -100  -100

# int22_energies
/* GC.AA..GC */
   190   190    70   150
   190   190    70   150
    70    70   -50    30
   200   200    80   160
/* GC.AC..GC */
   190   190    70   150
   190   190    70   150
   150   150    30   110
   190   190    70   150
/* GC.AG..GC */
    70    70   -50    30
   240   240   120   200
   190   190    70   150
   200   200    80   160
/* GC.AU..GC */
   150   150    30   110
   190   190    70   150
   150   150    30   110
    90    90   -30    50
/* GC.CA..GC */
   190   190   240   190
   190   190   240   190
    70    70   120    70
   200   200   250   200
/* GC.CC..GC */
   190   190   240   190
   190   190   240   190
   150   150   200   150
   190   190   240   190
/* GC.CG..GC */
    70    70   120    70
   240   240   290   240
   190   190   240   190
   200   200   250   200
/* GC.CU..GC */
   150   150   200   150
   190   190   240   190
   150   150   200   150
    90    90   140    90
/* GC.GA..GC */
    70   150   190   150
    70   150   190   150
   -50    30    70    30
    80   160   200   160
/* GC.GC..GC */
    70   150   190   150
    70   150   190   150
    30   110   150   110
    70   150   190   150
/* GC.GG..GC */
   -50    30    70    30
   120   200   240   200
    70   150   190   150
    80   160   200   160
/* GC.GU..GC */
    30   110   150   110
    70   150   190   150
    30   110   150   110
   -30    50    90    50
/* GC.UA..GC */
   200   190   200    90
   200   190   200    90
    80    70    80   -30
   210   200   210   100
/* GC.UC..GC */
   200   190   200    90
   200   190   200    90
   160   150   160    50
   200   190   200    90
/* GC.UG..GC */
    80    70    80   -30
   250   240   250   140
   200   190   200    90
   210   200   210   100
/* GC.UU..GC */
   160   150   160    50
   200   190   200    90
   160   150   160    50
   100    90   100   -10
/* GC.AA..CG */
   190   190    70   150
   190   190    70   150
    70    70   -50    30
   260   260   140   220
/* GC.AC..CG */
   190   190    70   150
   190   190    70   150
   190   190    70   150
   190   190    70   150
/* GC.AG..CG */
    70    70   -50    30
   280   280   160   240
   190   190    70   150
   260   260   140   220
/* GC.AU..CG */
   210   210    90   170
   190   190    70   150
   190   190    70   150
    90    90   -30    50
/* GC.CA..CG */
   190   190   240   190
   190   190   240   190
    70    70   120    70
   260   260   310   260
/* GC.CC..CG */
   190   190   240   190
   190   190   240   190
   190   190   240   190
   190   190   240   190
/* GC.CG..CG */
    70    70   120    70
   280   280   330   280
   190   190   240   190
   260   260   310   260
/* GC.CU..CG */
   210   210   260   210
   190   190   240   190
   190   190   240   190
    90    90   140    90
/* GC.GA..CG */
    70   150   190   150
    70   150   190   150
   -50    30    70    30
   140   220   260   220
/* GC.GC..CG */
    70   150   190   150
    70   150   190   150
    70   150   190   150
    70   150   190   150
/* GC.GG..CG */
   -50    30    70    30
   160   240   280   240
    70   150   190   150
   140   220   260   220
/* GC.GU..CG */
    90   170   210   170
    70   150   190   150
    70   150   190   150
   -30    50    90    50
/* GC.UA..CG */
   200   190   200    90
   200   190   200    90
    80    70    80   -30
   270   260   270   160
/* GC.UC..CG */
   200   190   200    90
   200   190   200    90
   200   190   200    90
   200   190   200    90
/* GC.UG..CG */
    80    70    80   -30
   290   280   290   180
   200   190   200    90
   270   260   270   160
/* GC.UU..CG */
   220   210   220   110
   200   190   200    90
   200   190   200    90
   100    90   100   -10
/* GC.AA..GU */
   190   190    70   150
   190   190    70   150
    70    70   -50    30
   260   260   140   220
/* GC.AC..GU */
   190   190    70   150
   190   190    70   150
   190   190    70   150
   190   190    70   150
/* GC.AG..GU */
    70    70   -50    30
   280   280   160   240
   190   190    70   150
   260   260   140   220
/* GC.AU..GU */
   210   210    90   170
   190   190    70   150
   190   190    70   150
    90    90   -30    50
/* GC.CA..GU */
   190   190   240   190
   190   190   240   190
    70    70   120    70
   260   260   310   260
/* GC.CC..GU */
   190   190   240   190
   190   190   240   190
   190   190   240   190
   190   190   240   190
/* GC.CG..GU */
    70    70   120    70
   280   280   330   280
   190   190   240   190
   260   260   310   260
/* GC.CU..GU */
   210   210   260   210
   190   190   240   190
   190   190   240   190
    90    90   140    90
/* GC.GA..GU */
    70   150   190   150
    70   150   190   150
   -50    30    70    30
   140   220   260   220
/* GC.GC..GU */
    70   150   190   150
    70   150   190   150
    70   150   190   150
    70   150   190   150
/* GC.GG..GU */
   -50    30    70    30
   160   240   280   240
    70   150   190   150
   140   220   260   220
/* GC.GU..GU */
    90   170   210   170
    70   150   190   150
    70   150   190   150
   -30    50    90    50
/* GC.UA..GU */
   200   190   200    90
   200   190   200    90
    80    70    80   -30
   270   260   270   160
/* GC.UC..GU */
   200   190   200    90
   200   190   200    90
   200   190   200    90
   200   190   200    90
/* GC.UG..GU */
    80    70    80   -30
   290   280   290   180
   200   190   200    90
   270   260   270   160
/* GC.UU..GU */
   220   210   220   110
   200   190   200    90
   200   190   200    90
   100    90   100   -10
/* GC.AA..UG */
   240   240   120   200
   240   240   120   200
   120   120     0    80
   360   360   240   320
/* GC.AC..UG */
   240   240   120   200
   240   240   120   200
   300   300   180   260
   240   240   120   200
/* GC.AG..UG */
   120   120     0    80
   360   360   240   320
   240   240   120   200
   360   360   240   320
/* GC.AU..UG */
   300   300   180   260
   240   240   120   200
   300   300   180   260
   140   140    20   100
/* GC.CA..UG */
   240   240   290   240
   240   240   290   240
   120   120   170   120
   360   360   410   360
/* GC.CC..UG */
   240   240   290   240
   240   240   290   240
   300   300   350   300
   240   240   290   240
/* GC.CG..UG */
   120   120   170   120
   360   360   410   360
   240   240   290   240
   360   360   410   360
/* GC.CU..UG */
   300   300   350   300
   240   240   290   240
   300   300   350   300
   140   140   190   140
/* GC.GA..UG */
   120   200   240   200
   120   200   240   200
     0    80   120    80
   240   320   360   320
/* GC.GC..UG */
   120   200   240   200
   120   200   240   200
   180   260   300   260
   120   200   240   200
/* GC.GG..UG */
     0    80   120    80
   240   320   360   320
   120   200   240   200
   240   320   360   320
/* GC.GU..UG */
   180   260   300   260
   120   200   240   200
   180   260   300   260
    20   100   140   100
/* GC.UA..UG */
   250   240   250   140
   250   240   250   140
   130   120   130    20
   370   360   370   260
/* GC.UC..UG */
   250   240   250   140
   250   240   250   140
   310   300   310   200
   250   240   250   140
/* GC.UG..UG */
   130   120   130    20
   370   360   370   260
   250   240   250   140
   370   360   370   260
/* GC.UU..UG */
   310   300   310   200
   250   240   250   140
   310   300   310   200
   150   140   150    40
/* GC.AA..AU */
   240   240   120   200
   240   240   120   200
   120   120     0    80
   310   310   190   270
/* GC.AC..AU */
   240   240   120   200
   240   240   120   200
   290   290   170   250
   240   240   120   200
/* GC.AG..AU */
   120   120     0    80
   320   320   200   280
   240   240   120   200
   310   310   190   270
/* GC.AU..AU */
   290   290   170   250
   240   240   120   200
   290   290   170   250
   140   140    20   100
/* GC.CA..AU */
   240   240   290   240
   240   240   290   240
   120   120   170   120
   310   310   360   310
/* GC.CC..AU */
   240   240   290   240
   240   240   290   240
   290   290   340   290
   240   240   290   240
/* GC.CG..AU */
   120   120   170   120
   320   320   370   320
   240   240   290   240
   310   310   360   310
/* GC.CU..AU */
   290   290   340   290
   240   240   290   240
   290   290   340   290
   140   140   190   140
/* GC.GA..AU */
   120   200   240   200
   120   200   240   200
     0    80   120    80
   190   270   310   270
/* GC.GC..AU */
   120   200   240   200
   120   200   240   200
   170   250   290   250
   120   200   240   200
/* GC.GG..AU */
     0    80   120    80
   200   280   320   280
   120   200   240   200
   190   270   310   270
/* GC.GU..AU */
   170   250   290   250
   120   200   240   200
   170   250   290   250
    20   100   140   100
/* GC.UA..AU */
   250   240   250   140
   250   240   250   140
   130   120   130    20
   320   310   320   210
/* GC.UC..AU */
   250   240   250   140
   250   240   250   140
   300   290   300   190
   250   240   250   140
/* GC.UG..AU */
   130   120   130    20
   330   320   330   220
   250   240   250   140
   320   310   320   210
/* GC.UU..AU */
   300   290   300   190
   250   240   250   140
   300   290   300   190
   150   140   150    40
/* GC.AA..UA */
   240   240   120   200
   240   240   120   200
   120   120     0    80
   360   360   240   320
/* GC.AC..UA */
   240   240   120   200
   240   240   120   200
   300   300   180   260
   240   240   120   200
/* GC.AG..UA */
   120   120     0    80
   360   360   240   320
   240   240   120   200
   360   360   240   320
/* GC.AU..UA */
   300   300   180   260
   240   240   120   200
   300   300   180   260
   140   140    20   100
/* GC.CA..UA */
   240   240   290   240
   240   240   290   240
   120   120   170   120
   360   360   410   360
/* GC.CC..UA */
   240   240   290   240
   240   240   290   240
   300   300   350   300
   240   240   290   240
/* GC.CG..UA */
   120   120   170   120
   360   360   410   360
   240   240   290   240
   360   360   410   360
/* GC.CU..UA */
   300   300   350   300
   240   240   290   240
   300   300   350   300
   140   140   190   140
/* GC.GA..UA */
   120   200   240   200
   120   200   240   200
     0    80   120    80
   240   320   360   320
/* GC.GC..UA */
   120   200   240   200
   120   200   240   200
   180   260   300   260
   120   200   240   200
/* GC.GG..UA */
     0    80   120    80
   240   320   360   320
   120   200   240   200
   240   320   360   320
/* GC.GU..UA */
   180   260   300   260
   120   200   240   200
   180   260   300   260
    20   100   140   100
/* GC.UA..UA */
   250   240   250   140
   250   240   250   140
   130   120   130    20
   370   360   370   260
/* GC.UC..UA */
   250   240   250   140
   250   240   250   140
   310   300   310   200
   250   240   250   140
/* GC.UG..UA */
   130   120   130    20
   370   360   370   260
   250   240   250   140
   370   360   370   260
/* GC.UU..UA */
   310   300   310   200
   250   240   250   140
   310   300   310   200
   150   140   150    40
/* GC.AA.. @ */
   290   290   170   250
   290   290   170   250
   290   290   170   250
   290   290   170   250
/* GC.AC.. @ */
   290   290   170   250
   290   290   170   250
   290   290   170   250
   290   290   170   250
/* GC.AG.. @ */
   290   290   170   250
   290   290   170   250
   290   290   170   250
   290   290   170   250
/* GC.AU.. @ */
   290   290   170   250
   290   290   170   250
   290   290   170   250
   290   290   170   250
/* GC.CA.. @ */
   290   290   340   290
   290   290   340   290
   290   290   340   290
   290   290   340   290
/* GC.CC.. @ */
   290   290   340   290
   290   290   340   290
   290   290   340   290
   290   290   340   290
/* GC.CG.. @ */
   290   290   340   290
   290   290   340   290
   290   290   340   290
   290   290   340   290
/* GC.CU.. @ */
   290   290   340   290
   290   290   340   290
   290   290   340   290
   290   290   340   290
/* GC.GA.. @ */
   170   250   290   250
   170   250   290   250
   170   250   290   250
   170   250   290   250
/* GC.GC.. @ */
   170   250   290   250
   170   250   290   250
   170   250   290   250
   170   250   290   250
/* GC.GG.. @ */
   170   250   290   250
   170   250   290   250
   170   250   290   250
   170   250   290   250
/* GC.GU.. @ */
   170   250   290   250
   170   250   290   250
   170   250   290   250
   170   250   290   250
/* GC.UA.. @ */
   300   290   300   190
   300   290   300   190
   300   290   300   190
   300   290   300   190
/* GC.UC.. @ */
   300   290   300   190
   300   290   300   190
   300   290   300   190
   300   290   300   190
/* GC.UG.. @ */
   300   290   300   190
   300   290   300   190
   300   290   300   190
   300   290   300   190
/* GC.UU.. @ */
   300   290   300   190
   300   290   300   190
   300   290   300   190
   300   290   300   190
/* CG.AA..GC */
   190   190    70   210
   190   190    70   210
    70    70   -50    90
   200   200    80   220
/* CG.AC..GC */
   190   190    70   210
   190   190    70   210
   150   150    30   170
   190   190    70   210
/* CG.AG..GC */
    70    70   -50    90
   240   240   120   260
   190   190    70   210
   200   200    80   220
/* CG.AU..GC */
   150   150    30   170
   190   190    70   210
   150   150    30   170
    90    90   -30   110
/* CG.CA..GC */
   190   190   280   190
   190   190   280   190
    70    70   160    70
   200   200   290   200
/* CG.CC..GC */
   190   190   280   190
   190   190   280   190
   150   150   240   150
   190   190   280   190
/* CG.CG..GC */
    70    70   160    70
   240   240   330   240
   190   190   280   190
   200   200   290   200
/* CG.CU..GC */
   150   150   240   150
   190   190   280   190
   150   150   240   150
    90    90   180    90
/* CG.GA..GC */
    70   190   190   190
    70   190   190   190
   -50    70    70    70
    80   200   200   200
/* CG.GC..GC */
    70   190   190   190
    70   190   190   190
    30   150   150   150
    70   190   190   190
/* CG.GG..GC */
   -50    70    70    70
   120   240   240   240
    70   190   190   190
    80   200   200   200
/* CG.GU..GC */
    30   150   150   150
    70   190   190   190
    30   150   150   150
   -30    90    90    90
/* CG.UA..GC */
   260   190   260    90
   260   190   260    90
   140    70   140   -30
   270   200   270   100
/* CG.UC..GC */
   260   190   260    90
   260   190   260    90
   220   150   220    50
   260   190   260    90
/* CG.UG..GC */
   140    70   140   -30
   310   240   310   140
   260   190   260    90
   270   200   270   100
/* CG.UU..GC */
   220   150   220    50
   260   190   260    90
   220   150   220    50
   160    90   160   -10
/* CG.AA..CG */
   190   190    70   210
   190   190    70   210
    70    70   -50    90
   260   260   140   280
/* CG.AC..CG */
   190   190    70   210
   190   190    70   210
   190   190    70   210
   190   190    70   210
/* CG.AG..CG */
    70    70   -50    90
   280   280   160   300
   190   190    70   210
   260   260   140   280
/* CG.AU..CG */
   210   210    90   230
   190   190    70   210
   190   190    70   210
    90    90   -30   110
/* CG.CA..CG */
   190   190   280   190
   190   190   280   190
    70    70   160    70
   260   260   350   260
/* CG.CC..CG */
   190   190   280   190
   190   190   280   190
   190   190   280   190
   190   190   280   190
/* CG.CG..CG */
    70    70   160    70
   280   280   370   280
   190   190   280   190
   260   260   350   260
/* CG.CU..CG */
   210   210   300   210
   190   190   280   190
   190   190   280   190
    90    90   180    90
/* CG.GA..CG */
    70   190   190   190
    70   190   190   190
   -50    70    70    70
   140   260   260   260
/* CG.GC..CG */
    70   190   190   190
    70   190   190   190
    70   190   190   190
    70   190   190   190
/* CG.GG..CG */
   -50    70    70    70
   160   280   280   280
    70   190   190   190
   140   260   260   260
/* CG.GU..CG */
    90   210   210   210
    70   190   190   190
    70   190   190   190
   -30    90    90    90
/* CG.UA..CG */
   260   190   260    90
   260   190   260    90
   140    70   140   -30
   330   260   330   160
/* CG.UC..CG */
   260   190   260    90
   260   190   260    90
   260   190   260    90
   260   190   260    90
/* CG.UG..CG */
   140    70   140   -30
   350   280   350   180
   260   190   260    90
   330   260   330   160
/* CG.UU..CG */
   280   210   280   110
   260   190   260    90
   260   190   260    90
   160    90   160   -10
/* CG.AA..GU */
   190   190    70   210
   190   190    70   210
    70    70   -50    90
   260   260   140   280
/* CG.AC..GU */
   190   190    70   210
   190   190    70   210
   190   190    70   210
   190   190    70   210
/* CG.AG..GU */
    70    70   -50    90
   280   280   160   300
   190   190    70   210
   260   260   140   280
/* CG.AU..GU */
   210   210    90   230
   190   190    70   210
   190   190    70   210
    90    90   -30   110
/* CG.CA..GU */
   190   190   280   190
   190   190   280   190
    70    70   160    70
   260   260   350   260
/* CG.CC..GU */
   190   190   280   190
   190   190   280   190
   190   190   280   190
   190   190   280   190
/* CG.CG..GU */
    70    70   160    70
   280   280   370   280
   190   190   280   190
   260   260   350   260
/* CG.CU..GU */
   210   210   300   210
   190   190   280   190
   190   190   280   190
    90    90   180    90
/* CG.GA..GU */
    70   190   190   190
    70   190   190   190
   -50    70    70    70
   140   260   260   260
/* CG.GC..GU */
    70   190   190   190
    70   190   190   190
    70   190   190   190
    70   190   190   190
/* CG.GG..GU */
   -50    70    70    70
   160   280   280   280
    70   190   190   190
   140   260   260   260
/* CG.GU..GU */
    90   210   210   210
    70   190   190   190
    70   190   190   190
   -30    90    90    90
/* CG.UA..GU */
   260   190   260    90
   260   190   260    90
   140    70   140   -30
   330   260   330   160
/* CG.UC..GU */
   260   190   260    90
   260   190   260    90
   260   190   260    90
   260   190   260    90
/* CG.UG..GU */
   140    70   140   -30
   350   280   350   180
   260   190   260    90
   330   260   330   160
/* CG.UU..GU */
   280   210   280   110
   260   190   260    90
   260   190   260    90
   160    90   160   -10
/* CG.AA..UG */
   240   240   120   260
   240   240   120   260
   120   120     0   140
   360   360   240   380
/* CG.AC..UG */
   240   240   120   260
   240   240   120   260
   300   300   180   320
   240   240   120   260
/* CG.AG..UG */
   120   120     0   140
   360   360   240   380
   240   240   120   260
   360   360   240   380
/* CG.AU..UG */
   300   300   180   320
   240   240   120   260
   300   300   180   320
   140   140    20   160
/* CG.CA..UG */
   240   240   330   240
   240   240   330   240
   120   120   210   120
   360   360   450   360
/* CG.CC..UG */
   240   240   330   240
   240   240   330   240
   300   300   390   300
   240   240   330   240
/* CG.CG..UG */
   120   120   210   120
   360   360   450   360
   240   240   330   240
   360   360   450   360
/* CG.CU..UG */
   300   300   390   300
   240   240   330   240
   300   300   390   300
   140   140   230   140
/* CG.GA..UG */
   120   240   240   240
   120   240   240   240
     0   120   120   120
   240   360   360   360
/* CG.GC..UG */
   120   240   240   240
   120   240   240   240
   180   300   300   300
   120   240   240   240
/* CG.GG..UG */
     0   120   120   120
   240   360   360   360
   120   240   240   240
   240   360   360   360
/* CG.GU..UG */
   180   300   300   300
   120   240   240   240
   180   300   300   300
    20   140   140   140
/* CG.UA..UG */
   310   240   310   140
   310   240   310   140
   190   120   190    20
   430   360   430   260
/* CG.UC..UG */
   310   240   310   140
   310   240   310   140
   370   300   370   200
   310   240   310   140
/* CG.UG..UG */
   190   120   190    20
   430   360   430   260
   310   240   310   140
   430   360   430   260
/* CG.UU..UG */
   370   300   370   200
   310   240   310   140
   370   300   370   200
   210   140   210    40
/* CG.AA..AU */
   240   240   120   260
   240   240   120   260
   120   120     0   140
   310   310   190   330
/* CG.AC..AU */
   240   240   120   260
   240   240   120   260
   290   290   170   310
   240   240   120   260
/* CG.AG..AU */
   120   120     0   140
   320   320   200   340
   240   240   120   260
   310   310   190   330
/* CG.AU..AU */
   290   290   170   310
   240   240   120   260
   290   290   170   310
   140   140    20   160
/* CG.CA..AU */
   240   240   330   240
   240   240   330   240
   120   120   210   120
   310   310   400   310
/* CG.CC..AU */
   240   240   330   240
   240   240   330   240
   290   290   380   290
   240   240   330   240
/* CG.CG..AU */
   120   120   210   120
   320   320   410   320
   240   240   330   240
   310   310   400   310
/* CG.CU..AU */
   290   290   380   290
   240   240   330   240
   290   290   380   290
   140   140   230   140
/* CG.GA..AU */
   120   240   240   240
   120   240   240   240
     0   120   120   120
   190   310   310   310
/* CG.GC..AU */
   120   240   240   240
   120   240   240   240
   170   290   290   290
   120   240   240   240
/* CG.GG..AU */
     0   120   120   120
   200   320   320   320
   120   240   240   240
   190   310   310   310
/* CG.GU..AU */
   170   290   290   290
   120   240   240   240
   170   290   290   290
    20   140   140   140
/* CG.UA..AU */
   310   240   310   140
   310   240   310   140
   190   120   190    20
   380   310   380   210
/* CG.UC..AU */
   310   240   310   140
   310   240   310   140
   360   290   360   190
   310   240   310   140
/* CG.UG..AU */
   190   120   190    20
   390   320   390   220
   310   240   310   140
   380   310   380   210
/* CG.UU..AU */
   360   290   360   190
   310   240   310   140
   360   290   360   190
   210   140   210    40
/* CG.AA..UA */
   240   240   120   260
   240   240   120   260
   120   120     0   140
   360   360   240   380
/* CG.AC..UA */
   240   240   120   260
   240   240   120   260
   300   300   180   320
   240   240   120   260
/* CG.AG..UA */
   120   120     0   140
   360   360   240   380
   240   240   120   260
   360   360   240   380
/* CG.AU..UA */
   300   300   180   320
   240   240   120   260
   300   300   180   320
   140   140    20   160
/* CG.CA..UA */
   240   240   330   240
   240   240   330   240
   120   120   210   120
   360   360   450   360
/* CG.CC..UA */
   240   240   330   240
   240   240   330   240
   300   300   390   300
   240   240   330   240
/* CG.CG..UA */
   120   120   210   120
   360   360   450   360
   240   240   330   240
   360   360   450   360
/* CG.CU..UA */
   300   300   390   300
   240   240   330   240
   300   300   390   300
   140   140   230   140
/* CG.GA..UA */
   120   240   240   240
   120   240   240   240
     0   120   120   120
   240   360   360   360
/* CG.GC..UA */
   120   240   240   240
   120   240   240   240
   180   300   300   300
   120   240   240   240
/* CG.GG..UA */
     0   120   120   120
   240   360   360   360
   120   240   240   240
   240   360   360   360
/* CG.GU..UA */
   180   300   300   300
   120   240   240   240
   180   300   300   300
    20   140   140   140
/* CG.UA..UA */
   310   240   310   140
   310   240   310   140
   190   120   190    20
   430   360   430   260
/* CG.UC..UA */
   310   240   310   140
   310   240   310   140
   370   300   370   200
   310   240   310   140
/* CG.UG..UA */
   190   120   190    20
   430   360   430   260
   310   240   310   140
   430   360   430   260
/* CG.UU..UA */
   370   300   370   200
   310   240   310   140
   370   300   370   200
   210   140   210    40
/* CG.AA.. @ */
   290   290   170   310
   290   290   170   310
   290   290   170   310
   290   290   170   310
/* CG.AC.. @ */
   290   290   170   310
   290   290   170   310
   290   290   170   310
   290   290   170   310
/* CG.AG.. @ */
   290   290   170   310
   290   290   170   310
   290   290   170   310
   290   290   170   310
/* CG.AU.. @ */
   290   290   170   310
   290   290   170   310
   290   290   170   310
   290   290   170   310
/* CG.CA.. @ */
   290   290   380   290
   290   290   380   290
   290   290   380   290
   290   290   380   290
/* CG.CC.. @ */
   290   290   380   290
   290   290   380   290
   290   290   380   290
   290   290   380   290
/* CG.CG.. @ */
   290   290   380   290
   290   290   380   290
   290   290   380   290
   290   290   380   290
/* CG.CU.. @ */
   290   290   380   290
   290   290   380   290
   290   290   380   290
   290   290   380   290
/* CG.GA.. @ */
   170   290   290   290
   170   290   290   290
   170   290   290   290
   170   290   290   290
/* CG.GC.. @ */
   170   290   290   290
   170   290   290   290
   170   290   290   290
   170   290   290   290
/* CG.GG.. @ */
   170   290   290   290
   170   290   290   290
   170   290   290   290
   170   290   290   290
/* CG.GU.. @ */
   170   290   290   290
   170   290   290   290
   170   290   290   290
   170   290   290   290
/* CG.UA.. @ */
   360   290   360   190
   360   290   360   190
   360   290   360   190
   360   290   360   190
/* CG.UC.. @ */
   360   290   360   190
   360   290   360   190
   360   290   360   190
   360   290   360   190
/* CG.UG.. @ */
   360   290   360   190
   360   290   360   190
   360   290   360   190
   360   290   360   190
/* CG.UU.. @ */
   360   290   360   190
   360   290   360   190
   360   290   360   190
   360   290   360   190
/* GU.AA..GC */
   190   190    70   210
   190   190    70   210
    70    70   -50    90
   200   200    80   220
/* GU.AC..GC */
   190   190    70   210
   190   190    70   210
   150   150    30   170
   190   190    70   210
/* GU.AG..GC */
    70    70   -50    90
   240   240   120   260
   190   190    70   210
   200   200    80   220
/* GU.AU..GC */
   150   150    30   170
   190   190    70   210
   150   150    30   170
    90    90   -30   110
/* GU.CA..GC */
   190   190   280   190
   190   190   280   190
    70    70   160    70
   200   200   290   200
/* GU.CC..GC */
   190   190   280   190
   190   190   280   190
   150   150   240   150
   190   190   280   190
/* GU.CG..GC */
    70    70   160    70
   240   240   330   240
   190   190   280   190
   200   200   290   200
/* GU.CU..GC */
   150   150   240   150
   190   190   280   190
   150   150   240   150
    90    90   180    90
/* GU.GA..GC */
    70   190   190   190
    70   190   190   190
   -50    70    70    70
    80   200   200   200
/* GU.GC..GC */
    70   190   190   190
    70   190   190   190
    30   150   150   150
    70   190   190   190
/* GU.GG..GC */
   -50    70    70    70
   120   240   240   240
    70   190   190   190
    80   200   200   200
/* GU.GU..GC */
    30   150   150   150
    70   190   190   190
    30   150   150   150
   -30    90    90    90
/* GU.UA..GC */
   260   190   260    90
   260   190   260    90
   140    70   140   -30
   270   200   270   100
/* GU.UC..GC */
   260   190   260    90
   260   190   260    90
   220   150   220    50
   260   190   260    90
/* GU.UG..GC */
   140    70   140   -30
   310   240   310   140
   260   190   260    90
   270   200   270   100
/* GU.UU..GC */
   220   150   220    50
   260   190   260    90
   220   150   220    50
   160    90   160   -10
/* GU.AA..CG */
   190   190    70   210
   190   190    70   210
    70    70   -50    90
   260   260   140   280
/* GU.AC..CG */
   190   190    70   210
   190   190    70   210
   190   190    70   210
   190   190    70   210
/* GU.AG..CG */
    70    70   -50    90
   280   280   160   300
   190   190    70   210
   260   260   140   280
/* GU.AU..CG */
   210   210    90   230
   190   190    70   210
   190   190    70   210
    90    90   -30   110
/* GU.CA..CG */
   190   190   280   190
   190   190   280   190
    70    70   160    70
   260   260   350   260
/* GU.CC..CG */
   190   190   280   190
   190   190   280   190
   190   190   280   190
   190   190   280   190
/* GU.CG..CG */
    70    70   160    70
   280   280   370   280
   190   190   280   190
   260   260   350   260
/* GU.CU..CG */
   210   210   300   210
   190   190   280   190
   190   190   280   190
    90    90   180    90
/* GU.GA..CG */
    70   190   190   190
    70   190   190   190
   -50    70    70    70
   140   260   260   260
/* GU.GC..CG */
    70   190   190   190
    70   190   190   190
    70   190   190   190
    70   190   190   190
/* GU.GG..CG */
   -50    70    70    70
   160   280   280   280
    70   190   190   190
   140   260   260   260
/* GU.GU..CG */
    90   210   210   210
    70   190   190   190
    70   190   190   190
   -30    90    90    90
/* GU.UA..CG */
   260   190   260    90
   260   190   260    90
   140    70   140   -30
   330   260   330   160
/* GU.UC..CG */
   260   190   260    90
   260   190   260    90
   260   190   260    90
   260   190   260    90
/* GU.UG..CG */
   140    70   140   -30
   350   280   350   180
   260   190   260    90
   330   260   330   160
/* GU.UU..CG */
   280   210   280   110
   260   190   260    90
   260   190   260    90
   160    90   160   -10
/* GU.AA..GU */
   190   190    70   210
   190   190    70   210
    70    70   -50    90
   260   260   140   280
/* GU.AC..GU */
   190   190    70   210
   190   190    70   210
   190   190    70   210
   190   190    70   210
/* GU.AG..GU */
    70    70   -50    90
   280   280   160   300
   190   190    70   210
   260   260   140   280
/* GU.AU..GU */
   210   210    90   230
   190   190    70   210
   190   190    70   210
    90    90   -30   110
/* GU.CA..GU */
   190   190   280   190
   190   190   280   190
    70    70   160    70
   260   260   350   260
/* GU.CC..GU */
   190   190   280   190
   190   190   280   190
   190   190   280   190
   190   190   280   190
/* GU.CG..GU */
    70    70   160    70
   280   280   370   280
   190   190   280   190
   260   260   350   260
/* GU.CU..GU */
   210   210   300   210
   190   190   280   190
   190   190   280   190
    90    90   180    90
/* GU.GA..GU */
    70   190   190   190
    70   190   190   190
   -50    70    70    70
   140   260   260   260
/* GU.GC..GU */
    70   190   190   190
    70   190   190   190
    70   190   190   190
    70   190   190   190
/* GU.GG..GU */
   -50    70    70    70
   160   280   280   280
    70   190   190   190
   140   260   260   260
/* GU.GU..GU */
    90   210   210   210
    70   190   190   190
    70   190   190   190
   -30    90    90    90
/* GU.UA..GU */
   260   190   260    90
   260   190   260    90
   140    70   140   -30
   330   260   330   160
/* GU.UC..GU */
   260   190   260    90
   260   190   260    90
   260   190   260    90
   260   190   260    90
/* GU.UG..GU */
   140    70   140   -30
   350   280   350   180
   260   190   260    90
   330   260   330   160
/* GU.UU..GU */
   280   210   280   110
   260   190   260    90
   260   190   260    90
   160    90   160   -10
/* GU.AA..UG */
   240   240   120   260
   240   240   120   260
   120   120     0   140
   360   360   240   380
/* GU.AC..UG */
   240   240   120   260
   240   240   120   260
   300   300   180   320
   240   240   120   260
/* GU.AG..UG */
   120   120     0   140
   360   360   240   380
   240   240   120   260
   360   360   240   380
/* GU.AU..UG */
   300   300   180   320
   240   240   120   260
   300   300   180   320
   140   140    20   160
/* GU.CA..UG */
   240   240   330   240
   240   240   330   240
   120   120   210   120
   360   360   450   360
/* GU.CC..UG */
   240   240   330   240
   240   240   330   240
   300   300   390   300
   240   240   330   240
/* GU.CG..UG */
   120   120   210   120
   360   360   450   360
   240   240   330   240
   360   360   450   360
/* GU.CU..UG */
   300   300   390   300
   240   240   330   240
   300   300   390   300
   140   140   230   140
/* GU.GA..UG */
   120   240   240   240
   120   240   240   240
     0   120   120   120
   240   360   360   360
/* GU.GC..UG */
   120   240   240   240
   120   240   240   240
   180   300   300   300
   120   240   240   240
/* GU.GG..UG */
     0   120   120   120
   240   360   360   360
   120   240   240   240
   240   360   360   360
/* GU.GU..UG */
   180   300   300   300
   120   240   240   240
   180   300   300   300
    20   140   140   140
/* GU.UA..UG */
   310   240   310   140
   310   240   310   140
   190   120   190    20
   430   360   430   260
/* GU.UC..UG */
   310   240   310   140
   310   240   310   140
   370   300   370   200
   310   240   310   140
/* GU.UG..UG */
   190   120   190    20
   430   360   430   260
   310   240   310   140
   430   360   430   260
/* GU.UU..UG */
   370   300   370   200
   310   240   310   140
   370   300   370   200
   210   140   210    40
/* GU.AA..AU */
   240   240   120   260
   240   240   120   260
   120   120     0   140
   310   310   190   330
/* GU.AC..AU */
   240   240   120   260
   240   240   120   260
   290   290   170   310
   240   240   120   260
/* GU.AG..AU */
   120   120     0   140
   320   320   200   340
   240   240   120   260
   310   310   190   330
/* GU.AU..AU */
   290   290   170   310
   240   240   120   260
   290   290   170   310
   140   140    20   160
/* GU.CA..AU */
   240   240   330   240
   240   240   330   240
   120   120   210   120
   310   310   400   310
/* GU.CC..AU */
   240   240   330   240
   240   240   330   240
   290   290   380   290
   240   240   330   240
/* GU.CG..AU */
   120   120   210   120
   320   320   410   320
   240   240   330   240
   310   310   400   310
/* GU.CU..AU */
   290   290   380   290
   240   240   330   240
   290   290   380   290
   140   140   230   140
/* GU.GA..AU */
   120   240   240   240
   120   240   240   240
     0   120   120   120
   190   310   310   310
/* GU.GC..AU */
   120   240   240   240
   120   240   240   240
   170   290   290   290
   120   240   240   240
/* GU.GG..AU */
     0   120   120   120
   200   320   320   320
   120   240   240   240
   190   310   310   310
/* GU.GU..AU */
   170   290   290   290
   120   240   240   240
   170   290   290   290
    20   140   140   140
/* GU.UA..AU */
   310   240   310   140
   310   240   310   140
   190   120   190    20
   380   310   380   210
/* GU.UC..AU */
   310   240   310   140
   310   240   310   140
   360   290   360   190
   310   240   310   140
/* GU.UG..AU */
   190   120   190    20
   390   320   390   220
   310   240   310   140
   380   310   380   210
/* GU.UU..AU */
   360   290   360   190
   310   240   310   140
   360   290   360   190
   210   140   210    40
/* GU.AA..UA */
   240   240   120   260
   240   240   120   260
   120   120     0   140
   360   360   240   380
/* GU.AC..UA */
   240   240   120   260
   240   240   120   260
   300   300   180   320
   240   240   120   260
/* GU.AG..UA */
   120   120     0   140
   360   360   240   380
   240   240   120   260
   360   360   240   380
/* GU.AU..UA */
   300   300   180   320
   240   240   120   260
   300   300   180   320
   140   140    20   160
/* GU.CA..UA */
   240   240   330   240
   240   240   330   240
   120   120   210   120
   360   360   450   360
/* GU.CC..UA */
   240   240   330   240
   240   240   330   240
   300   300   390   300
   240   240   330   240
/* GU.CG..UA */
   120   120   210   120
   360   360   450   360
   240   240   330   240
   360   360   450   360
/* GU.CU..UA */
   300   300   390   300
   240   240   330   240
   300   300   390   300
   140   140   230   140
/* GU.GA..UA */
   120   240   240   240
   120   240   240   240
     0   120   120   120
   240   360   360   360
/* GU.GC..UA */
   120   240   240   240
   120   240   240   240
   180   300   300   300
   120   240   240   240
/* GU.GG..UA */
     0   120   120   120
   240   360   360   360
   120   240   240   240
   240   360   360   360
/* GU.GU..UA */
   180   300   300   300
   120   240   240   240
   180   300   300   300
    20   140   140   140
/* GU.UA..UA */
   310   240   310   140
   310   240   310   140
   190   120   190    20
   430   360   430   260
/* GU.UC..UA */
   310   240   310   140
   310   240   310   140
   370   300   370   200
   310   240   310   140
/* GU.UG..UA */
   190   120   190    20
   430   360   430   260
   310   240   310   140
   430   360   430   260
/* GU.UU..UA */
   370   300   370   200
   310   240   310   140
   370   300   370   200
   210   140   210    40
/* GU.AA.. @ */
   290   290   170   310
   290   290   170   310
   290   290   170   310
   290   290   170   310
/* GU.AC.. @ */
   290   290   170   310
   290   290   170   310
   290   290   170   310
   290   290   170   310
/* GU.AG.. @ */
   290   290   170   310
   290   290   170   310
   290   290   170   310
   290   290   170   310
/* GU.AU.. @ */
   290   290   170   310
   290   290   170   310
   290   290   170   310
   290   290   170   310
/* GU.CA.. @ */
   290   290   380   290
   290   290   380   290
   290   290   380   290
   290   290   380   290
/* GU.CC.. @ */
   290   290   380   290
   290   290   380   290
   290   290   380   290
   290   290   380   290
/* GU.CG.. @ */
   290   290   380   290
   290   290   380   290
   290   290   380   290
   290   290   380   290
/* GU.CU.. @ */
   290   290   380   290
   290   290   380   290
   290   290   380   290
   290   290   380   290
/* GU.GA.. @ */
   170   290   290   290
   170   290   290   290
   170   290   290   290
   170   290   290   290
/* GU.GC.. @ */
   170   290   290   290
   170   290   290   290
   170   290   290   290
   170   290   290   290
/* GU.GG.. @ */
   170   290   290   290
   170   290   290   290
   170   290   290   290
   170   290   290   290
/* GU.GU.. @ */
   170   290   290   290
   170   290   290   290
   170   290   290   290
   170   290   290   290
/* GU.UA.. @ */
   360   290   360   190
   360   290   360   190
   360   290   360   190
   360   290   360   190
/* GU.UC.. @ */
   360   290   360   190
   360   290   360   190
   360   290   360   190
   360   290   360   190
/* GU.UG.. @ */
   360   290   360   190
   360   290   360   190
   360   290   360   190
   360   290   360   190
/* GU.UU.. @ */
   360   290   360   190
   360   290   360   190
   360   290   360   190
   360   290   360   190
/* UG.AA..GC */
   240   240   120   300
   240   240   120   300
   120   120     0   180
   250   250   130   310
/* UG.AC..GC */
   240   240   120   300
   240   240   120   300
   200   200    80   260
   240   240   120   300
/* UG.AG..GC */
   120   120     0   180
   290   290   170   350
   240   240   120   300
   250   250   130   310
/* UG.AU..GC */
   200   200    80   260
   240   240   120   300
   200   200    80   260
   140   140    20   200
/* UG.CA..GC */
   240   240   360   240
   240   240   360   240
   120   120   240   120
   250   250   370   250
/* UG.CC..GC */
   240   240   360   240
   240   240   360   240
   200   200   320   200
   240   240   360   240
/* UG.CG..GC */
   120   120   240   120
   290   290   410   290
   240   240   360   240
   250   250   370   250
/* UG.CU..GC */
   200   200   320   200
   240   240   360   240
   200   200   320   200
   140   140   260   140
/* UG.GA..GC */
   120   300   240   300
   120   300   240   300
     0   180   120   180
   130   310   250   310
/* UG.GC..GC */
   120   300   240   300
   120   300   240   300
    80   260   200   260
   120   300   240   300
/* UG.GG..GC */
     0   180   120   180
   170   350   290   350
   120   300   240   300
   130   310   250   310
/* UG.GU..GC */
    80   260   200   260
   120   300   240   300
    80   260   200   260
    20   200   140   200
/* UG.UA..GC */
   360   240   360   140
   360   240   360   140
   240   120   240    20
   370   250   370   150
/* UG.UC..GC */
   360   240   360   140
   360   240   360   140
   320   200   320   100
   360   240   360   140
/* UG.UG..GC */
   240   120   240    20
   410   290   410   190
   360   240   360   140
   370   250   370   150
/* UG.UU..GC */
   320   200   320   100
   360   240   360   140
   320   200   320   100
   260   140   260    40
/* UG.AA..CG */
   240   240   120   300
   240   240   120   300
   120   120     0   180
   310   310   190   370
/* UG.AC..CG */
   240   240   120   300
   240   240   120   300
   240   240   120   300
   240   240   120   300
/* UG.AG..CG */
   120   120     0   180
   330   330   210   390
   240   240   120   300
   310   310   190   370
/* UG.AU..CG */
   260   260   140   320
   240   240   120   300
   240   240   120   300
   140   140    20   200
/* UG.CA..CG */
   240   240   360   240
   240   240   360   240
   120   120   240   120
   310   310   430   310
/* UG.CC..CG */
   240   240   360   240
   240   240   360   240
   240   240   360   240
   240   240   360   240
/* UG.CG..CG */
   120   120   240   120
   330   330   450   330
   240   240   360   240
   310   310   430   310
/* UG.CU..CG */
   260   260   380   260
   240   240   360   240
   240   240   360   240
   140   140   260   140
/* UG.GA..CG */
   120   300   240   300
   120   300   240   300
     0   180   120   180
   190   370   310   370
/* UG.GC..CG */
   120   300   240   300
   120   300   240   300
   120   300   240   300
   120   300   240   300
/* UG.GG..CG */
     0   180   120   180
   210   390   330   390
   120   300   240   300
   190   370   310   370
/* UG.GU..CG */
   140   320   260   320
   120   300   240   300
   120   300   240   300
    20   200   140   200
/* UG.UA..CG */
   360   240   360   140
   360   240   360   140
   240   120   240    20
   430   310   430   210
/* UG.UC..CG */
   360   240   360   140
   360   240   360   140
   360   240   360   140
   360   240   360   140
/* UG.UG..CG */
   240   120   240    20
   450   330   450   230
   360   240   360   140
   430   310   430   210
/* UG.UU..CG */
   380   260   380   160
   360   240   360   140
   360   240   360   140
   260   140   260    40
/* UG.AA..GU */
   240   240   120   300
   240   240   120   300
   120   120     0   180
   310   310   190   370
/* UG.AC..GU */
   240   240   120   300
   240   240   120   300
   240   240   120   300
   240   240   120   300
/* UG.AG..GU */
   120   120     0   180
   330   330   210   390
   240   240   120   300
   310   310   190   370
/* UG.AU..GU */
   260   260   140   320
   240   240   120   300
   240   240   120   300
   140   140    20   200
/* UG.CA..GU */
   240   240   360   240
   240   240   360   240
   120   120   240   120
   310   310   430   310
/* UG.CC..GU */
   240   240   360   240
   240   240   360   240
   240   240   360   240
   240   240   360   240
/* UG.CG..GU */
   120   120   240   120
   330   330   450   330
   240   240   360   240
   310   310   430   310
/* UG.CU..GU */
   260   260   380   260
   240   240   360   240
   240   240   360   240
   140   140   260   140
/* UG.GA..GU */
   120   300   240   300
   120   300   240   300
     0   180   120   180
   190   370   310   370
/* UG.GC..GU */
   120   300   240   300
   120   300   240   300
   120   300   240   300
   120   300   240   300
/* UG.GG..GU */
     0   180   120   180
   210   390   330   390
   120   300   240   300
   190   370   310   370
/* UG.GU..GU */
   140   320   260   320
   120   300   240   300
   120   300   240   300
    20   200   140   200
/* UG.UA..GU */
   360   240   360   140
   360   240   360   140
   240   120   240    20
   430   310   430   210
/* UG.UC..GU */
   360   240   360   140
   360   240   360   140
   360   240   360   140
   360   240   360   140
/* UG.UG..GU */
   240   120   240    20
   450   330   450   230
   360   240   360   140
   430   310   430   210
/* UG.UU..GU */
   380   260   380   160
   360   240   360   140
   360   240   360   140
   260   140   260    40
/* UG.AA..UG */
   290   290   170   350
   290   290   170   350
   170   170    50   230
   410   410   290   470
/* UG.AC..UG */
   290   290   170   350
   290   290   170   350
   350   350   230   410
   290   290   170   350
/* UG.AG..UG */
   170   170    50   230
   410   410   290   470
   290   290   170   350
   410   410   290   470
/* UG.AU..UG */
   350   350   230   410
   290   290   170   350
   350   350   230   410
   190   190    70   250
/* UG.CA..UG */
   290   290   410   290
   290   290   410   290
   170   170   290   170
   410   410   530   410
/* UG.CC..UG */
   290   290   410   290
   290   290   410   290
   350   350   470   350
   290   290   410   290
/* UG.CG..UG */
   170   170   290   170
   410   410   530   410
   290   290   410   290
   410   410   530   410
/* UG.CU..UG */
   350   350   470   350
   290   290   410   290
   350   350   470   350
   190   190   310   190
/* UG.GA..UG */
   170   350   290   350
   170   350   290   350
    50   230   170   230
   290   470   410   470
/* UG.GC..UG */
   170   350   290   350
   170   350   290   350
   230   410   350   410
   170   350   290   350
/* UG.GG..UG */
    50   230   170   230
   290   470   410   470
   170   350   290   350
   290   470   410   470
/* UG.GU..UG */
   230   410   350   410
   170   350   290   350
   230   410   350   410
    70   250   190   250
/* UG.UA..UG */
   410   290   410   190
   410   290   410   190
   290   170   290    70
   530   410   530   310
/* UG.UC..UG */
   410   290   410   190
   410   290   410   190
   470   350   470   250
   410   290   410   190
/* UG.UG..UG */
   290   170   290    70
   530   410   530   310
   410   290   410   190
   530   410   530   310
/* UG.UU..UG */
   470   350   470   250
   410   290   410   190
   470   350   470   250
   310   190   310    90
/* UG.AA..AU */
   290   290   170   350
   290   290   170   350
   170   170    50   230
   360   360   240   420
/* UG.AC..AU */
   290   290   170   350
   290   290   170   350
   340   340   220   400
   290   290   170   350
/* UG.AG..AU */
   170   170    50   230
   370   370   250   430
   290   290   170   350
   360   360   240   420
/* UG.AU..AU */
   340   340   220   400
   290   290   170   350
   340   340   220   400
   190   190    70   250
/* UG.CA..AU */
   290   290   410   290
   290   290   410   290
   170   170   290   170
   360   360   480   360
/* UG.CC..AU */
   290   290   410   290
   290   290   410   290
   340   340   460   340
   290   290   410   290
/* UG.CG..AU */
   170   170   290   170
   370   370   490   370
   290   290   410   290
   360   360   480   360
/* UG.CU..AU */
   340   340   460   340
   290   290   410   290
   340   340   460   340
   190   190   310   190
/* UG.GA..AU */
   170   350   290   350
   170   350   290   350
    50   230   170   230
   240   420   360   420
/* UG.GC..AU */
   170   350   290   350
   170   350   290   350
   220   400   340   400
   170   350   290   350
/* UG.GG..AU */
    50   230   170   230
   250   430   370   430
   170   350   290   350
   240   420   360   420
/* UG.GU..AU */
   220   400   340   400
   170   350   290   350
   220   400   340   400
    70   250   190   250
/* UG.UA..AU */
   410   290   410   190
   410   290   410   190
   290   170   290    70
   480   360   480   260
/* UG.UC..AU */
   410   290   410   190
   410   290   410   190
   460   340   460   240
   410   290   410   190
/* UG.UG..AU */
   290   170   290    70
   490   370   490   270
   410   290   410   190
   480   360   480   260
/* UG.UU..AU */
   460   340   460   240
   410   290   410   190
   460   340   460   240
   310   190   310    90
/* UG.AA..UA */
   290   290   170   350
   290   290   170   350
   170   170    50   230
   410   410   290   470
/* UG.AC..UA */
   290   290   170   350
   290   290   170   350
   350   350   230   410
   290   290   170   350
/* UG.AG..UA */
   170   170    50   230
   410   410   290   470
   290   290   170   350
   410   410   290   470
/* UG.AU..UA */
   350   350   230   410
   290   290   170   350
   350   350   230   410
   190   190    70   250
/* UG.CA..UA */
   290   290   410   290
   290   290   410   290
   170   170   290   170
   410   410   530   410
/* UG.CC..UA */
   290   290   410   290
   290   290   410   290
   350   350   470   350
   290   290   410   290
/* UG.CG..UA */
   170   170   290   170
   410   410   530   410
   290   290   410   290
   410   410   530   410
/* UG.CU..UA */
   350   350   470   350
   290   290   410   290
   350   350   470   350
   190   190   310   190
/* UG.GA..UA */
   170   350   290   350
   170   350   290   350
    50   230   170   230
   290   470   410   470
/* UG.GC..UA */
   170   350   290   350
   170   350   290   350
   230   410   350   410
   170   350   290   350
/* UG.GG..UA */
    50   230   170   230
   290   470   410   470
   170   350   290   350
   290   470   410   470
/* UG.GU..UA */
   230   410   350   410
   170   350   290   350
   230   410   350   410
    70   250   190   250
/* UG.UA..UA */
   410   290   410   190
   410   290   410   190
   290   170   290    70
   530   410   530   310
/* UG.UC..UA */
   410   290   410   190
   410   290   410   190
   470   350   470   250
   410   290   410   190
/* UG.UG..UA */
   290   170   290    70
   530   410   530   310
   410   290   410   190
   530   410   530   310
/* UG.UU..UA */
   470   350   470   250
   410   290   410   190
   470   350   470   250
   310   190   310    90
/* UG.AA.. @ */
   340   340   220   400
   340   340   220   400
   340   340   220   400
   340   340   220   400
/* UG.AC.. @ */
   340   340   220   400
   340   340   220   400
   340   340   220   400
   340   340   220   400
/* UG.AG.. @ */
   340   340   220   400
   340   340   220   400
   340   340   220   400
   340   340   220   400
/* UG.AU.. @ */
   340   340   220   400
   340   340   220   400
   340   340   220   400
   340   340   220   400
/* UG.CA.. @ */
   340   340   460   340
   340   340   460   340
   340   340   460   340
   340   340   460   340
/* UG.CC.. @ */
   340   340   460   340
   340   340   460   340
   340   340   460   340
   340   340   460   340
/* UG.CG.. @ */
   340   340   460   340
   340   340   460   340
   340   340   460   340
   340   340   460   340
/* UG.CU.. @ */
   340   340   460   340
   340   340   460   340
   340   340   460   340
   340   340   460   340
/* UG.GA.. @ */
   220   400   340   400
   220   400   340   400
   220   400   340   400
   220   400   340   400
/* UG.GC.. @ */
   220   400   340   400
   220   400   340   400
   220   400   340   400
   220   400   340   400
/* UG.GG.. @ */
   220   400   340   400
   220   400   340   400
   220   400   340   400
   220   400   340   400
/* UG.GU.. @ */
   220   400   340   400
   220   400   340   400
   220   400   340   400
   220   400   340   400
/* UG.UA.. @ */
   460   340   460   240
   460   340   460   240
   460   340   460   240
   460   340   460   240
/* UG.UC.. @ */
   460   340   460   240
   460   340   460   240
   460   340   460   240
   460   340   460   240
/* UG.UG.. @ */
   460   340   460   240
   460   340   460   240
   460   340   460   240
   460   340   460   240
/* UG.UU.. @ */
   460   340   460   240
   460   340   460   240
   460   340   460   240
   460   340   460   240
/* AU.AA..GC */
   240   240   120   290
   240   240   120   290
   120   120     0   170
   250   250   130   300
/* AU.AC..GC */
   240   240   120   290
   240   240   120   290
   200   200    80   250
   240   240   120   290
/* AU.AG..GC */
   120   120     0   170
   290   290   170   340
   240   240   120   290
   250   250   130   300
/* AU.AU..GC */
   200   200    80   250
   240   240   120   290
   200   200    80   250
   140   140    20   190
/* AU.CA..GC */
   240   240   320   240
   240   240   320   240
   120   120   200   120
   250   250   330   250
/* AU.CC..GC */
   240   240   320   240
   240   240   320   240
   200   200   280   200
   240   240   320   240
/* AU.CG..GC */
   120   120   200   120
   290   290   370   290
   240   240   320   240
   250   250   330   250
/* AU.CU..GC */
   200   200   280   200
   240   240   320   240
   200   200   280   200
   140   140   220   140
/* AU.GA..GC */
   120   290   240   290
   120   290   240   290
     0   170   120   170
   130   300   250   300
/* AU.GC..GC */
   120   290   240   290
   120   290   240   290
    80   250   200   250
   120   290   240   290
/* AU.GG..GC */
     0   170   120   170
   170   340   290   340
   120   290   240   290
   130   300   250   300
/* AU.GU..GC */
    80   250   200   250
   120   290   240   290
    80   250   200   250
    20   190   140   190
/* AU.UA..GC */
   310   240   310   140
   310   240   310   140
   190   120   190    20
   320   250   320   150
/* AU.UC..GC */
   310   240   310   140
   310   240   310   140
   270   200   270   100
   310   240   310   140
/* AU.UG..GC */
   190   120   190    20
   360   290   360   190
   310   240   310   140
   320   250   320   150
/* AU.UU..GC */
   270   200   270   100
   310   240   310   140
   270   200   270   100
   210   140   210    40
/* AU.AA..CG */
   240   240   120   290
   240   240   120   290
   120   120     0   170
   310   310   190   360
/* AU.AC..CG */
   240   240   120   290
   240   240   120   290
   240   240   120   290
   240   240   120   290
/* AU.AG..CG */
   120   120     0   170
   330   330   210   380
   240   240   120   290
   310   310   190   360
/* AU.AU..CG */
   260   260   140   310
   240   240   120   290
   240   240   120   290
   140   140    20   190
/* AU.CA..CG */
   240   240   320   240
   240   240   320   240
   120   120   200   120
   310   310   390   310
/* AU.CC..CG */
   240   240   320   240
   240   240   320   240
   240   240   320   240
   240   240   320   240
/* AU.CG..CG */
   120   120   200   120
   330   330   410   330
   240   240   320   240
   310   310   390   310
/* AU.CU..CG */
   260   260   340   260
   240   240   320   240
   240   240   320   240
   140   140   220   140
/* AU.GA..CG */
   120   290   240   290
   120   290   240   290
     0   170   120   170
   190   360   310   360
/* AU.GC..CG */
   120   290   240   290
   120   290   240   290
   120   290   240   290
   120   290   240   290
/* AU.GG..CG */
     0   170   120   170
   210   380   330   380
   120   290   240   290
   190   360   310   360
/* AU.GU..CG */
   140   310   260   310
   120   290   240   290
   120   290   240   290
    20   190   140   190
/* AU.UA..CG */
   310   240   310   140
   310   240   310   140
   190   120   190    20
   380   310   380   210
/* AU.UC..CG */
   310   240   310   140
   310   240   310   140
   310   240   310   140
   310   240   310   140
/* AU.UG..CG */
   190   120   190    20
   400   330   400   230
   310   240   310   140
   380   310   380   210
/* AU.UU..CG */
   330   260   330   160
   310   240   310   140
   310   240   310   140
   210   140   210    40
/* AU.AA..GU */
   240   240   120   290
   240   240   120   290
   120   120     0   170
   310   310   190   360
/* AU.AC..GU */
   240   240   120   290
   240   240   120   290
   240   240   120   290
   240   240   120   290
/* AU.AG..GU */
   120   120     0   170
   330   330   210   380
   240   240   120   290
   310   310   190   360
/* AU.AU..GU */
   260   260   140   310
   240   240   120   290
   240   240   120   290
   140   140    20   190
/* AU.CA..GU */
   240   240   320   240
   240   240   320   240
   120   120   200   120
   310   310   390   310
/* AU.CC..GU */
   240   240   320   240
   240   240   320   240
   240   240   320   240
   240   240   320   240
/* AU.CG..GU */
   120   120   200   120
   330   330   410   330
   240   240   320   240
   310   310   390   310
/* AU.CU..GU */
   260   260   340   260
   240   240   320   240
   240   240   320   240
   140   140   220   140
/* AU.GA..GU */
   120   290   240   290
   120   290   240   290
     0   170   120   170
   190   360   310   360
/* AU.GC..GU */
   120   290   240   290
   120   290   240   290
   120   290   240   290
   120   290   240   290
/* AU.GG..GU */
     0   170   120   170
   210   380   330   380
   120   290   240   290
   190   360   310   360
/* AU.GU..GU */
   140   310   260   310
   120   290   240   290
   120   290   240   290
    20   190   140   190
/* AU.UA..GU */
   310   240   310   140
   310   240   310   140
   190   120   190    20
   380   310   380   210
/* AU.UC..GU */
   310   240   310   140
   310   240   310   140
   310   240   310   140
   310   240   310   140
/* AU.UG..GU */
   190   120   190    20
   400   330   400   230
   310   240   310   140
   380   310   380   210
/* AU.UU..GU */
   330   260   330   160
   310   240   310   140
   310   240   310   140
   210   140   210    40
/* AU.AA..UG */
   290   290   170   340
   290   290   170   340
   170   170    50   220
   410   410   290   460
/* AU.AC..UG */
   290   290   170   340
   290   290   170   340
   350   350   230   400
   290   290   170   340
/* AU.AG..UG */
   170   170    50   220
   410   410   290   460
   290   290   170   340
   410   410   290   460
/* AU.AU..UG */
   350   350   230   400
   290   290   170   340
   350   350   230   400
   190   190    70   240
/* AU.CA..UG */
   290   290   370   290
   290   290   370   290
   170   170   250   170
   410   410   490   410
/* AU.CC..UG */
   290   290   370   290
   290   290   370   290
   350   350   430   350
   290   290   370   290
/* AU.CG..UG */
   170   170   250   170
   410   410   490   410
   290   290   370   290
   410   410   490   410
/* AU.CU..UG */
   350   350   430   350
   290   290   370   290
   350   350   430   350
   190   190   270   190
/* AU.GA..UG */
   170   340   290   340
   170   340   290   340
    50   220   170   220
   290   460   410   460
/* AU.GC..UG */
   170   340   290   340
   170   340   290   340
   230   400   350   400
   170   340   290   340
/* AU.GG..UG */
    50   220   170   220
   290   460   410   460
   170   340   290   340
   290   460   410   460
/* AU.GU..UG */
   230   400   350   400
   170   340   290   340
   230   400   350   400
    70   240   190   240
/* AU.UA..UG */
   360   290   360   190
   360   290   360   190
   240   170   240    70
   480   410   480   310
/* AU.UC..UG */
   360   290   360   190
   360   290   360   190
   420   350   420   250
   360   290   360   190
/* AU.UG..UG */
   240   170   240    70
   480   410   480   310
   360   290   360   190
   480   410   480   310
/* AU.UU..UG */
   420   350   420   250
   360   290   360   190
   420   350   420   250
   260   190   260    90
/* AU.AA..AU */
   290   290   170   340
   290   290   170   340
   170   170    50   220
   360   360   240   410
/* AU.AC..AU */
   290   290   170   340
   290   290   170   340
   340   340   220   390
   290   290   170   340
/* AU.AG..AU */
   170   170    50   220
   370   370   250   420
   290   290   170   340
   360   360   240   410
/* AU.AU..AU */
   340   340   220   390
   290   290   170   340
   340   340   220   390
   190   190    70   240
/* AU.CA..AU */
   290   290   370   290
   290   290   370   290
   170   170   250   170
   360   360   440   360
/* AU.CC..AU */
   290   290   370   290
   290   290   370   290
   340   340   420   340
   290   290   370   290
/* AU.CG..AU */
   170   170   250   170
   370   370   450   370
   290   290   370   290
   360   360   440   360
/* AU.CU..AU */
   340   340   420   340
   290   290   370   290
   340   340   420   340
   190   190   270   190
/* AU.GA..AU */
   170   340   290   340
   170   340   290   340
    50   220   170   220
   240   410   360   410
/* AU.GC..AU */
   170   340   290   340
   170   340   290   340
   220   390   340   390
   170   340   290   340
/* AU.GG..AU */
    50   220   170   220
   250   420   370   420
   170   340   290   340
   240   410   360   410
/* AU.GU..AU */
   220   390   340   390
   170   340   290   340
   220   390   340   390
    70   240   190   240
/* AU.UA..AU */
   360   290   360   190
   360   290   360   190
   240   170   240    70
   430   360   430   260
/* AU.UC..AU */
   360   290   360   190
   360   290   360   190
   410   340   410   240
   360   290   360   190
/* AU.UG..AU */
   240   170   240    70
   440   370   440   270
   360   290   360   190
   430   360   430   260
/* AU.UU..AU */
   410   340   410   240
   360   290   360   190
   410   340   410   240
   260   190   260    90
/* AU.AA..UA */
   290   290   170   340
   290   290   170   340
   170   170    50   220
   410   410   290   460
/* AU.AC..UA */
   290   290   170   340
   290   290   170   340
   350   350   230   400
   290   290   170   340
/* AU.AG..UA */
   170   170    50   220
   410   410   290   460
   290   290   170   340
   410   410   290   460
/* AU.AU..UA */
   350   350   230   400
   290   290   170   340
   350   350   230   400
   190   190    70   240
/* AU.CA..UA */
   290   290   370   290
   290   290   370   290
   170   170   250   170
   410   410   490   410
/* AU.CC..UA */
   290   290   370   290
   290   290   370   290
   350   350   430   350
   290   290   370   290
/* AU.CG..UA */
   170   170   250   170
   410   410   490   410
   290   290   370   290
   410   410   490   410
/* AU.CU..UA */
   350   350   430   350
   290   290   370   290
   350   350   430   350
   190   190   270   190
/* AU.GA..UA */
   170   340   290   340
   170   340   290   340
    50   220   170   220
   290   460   410   460
/* AU.GC..UA */
   170   340   290   340
   170   340   290   340
   230   400   350   400
   170   340   290   340
/* AU.GG..UA */
    50   220   170   220
   290   460   410   460
   170   340   290   340
   290   460   410   460
/* AU.GU..UA */
   230   400   350   400
   170   340   290   340
   230   400   350   400
    70   240   190   240
/* AU.UA..UA */
   360   290   360   190
   360   290   360   190
   240   170   240    70
   480   410   480   310
/* AU.UC..UA */
   360   290   360   190
   360   290   360   190
   420   350   420   250
   360   290   360   190
/* AU.UG..UA */
   240   170   240    70
   480   410   480   310
   360   290   360   190
   480   410   480   310
/* AU.UU..UA */
   420   350   420   250
   360   290   360   190
   420   350   420   250
   260   190   260    90
/* AU.AA.. @ */
   340   340   220   390
   340   340   220   390
   340   340   220   390
   340   340   220   390
/* AU.AC.. @ */
   340   340   220   390
   340   340   220   390
   340   340   220   390
   340   340   220   390
/* AU.AG.. @ */
   340   340   220   390
   340   340   220   390
   340   340   220   390
   340   340   220   390
/* AU.AU.. @ */
   340   340   220   390
   340   340   220   390
   340   340   220   390
   340   340   220   390
/* AU.CA.. @ */
   340   340   420   340
   340   340   420   340
   340   340   420   340
   340   340   420   340
/* AU.CC.. @ */
   340   340   420   340
   340   340   420   340
   340   340   420   340
   340   340   420   340
/* AU.CG.. @ */
   340   340   420   340
   340   340   420   340
   340   340   420   340
   340   340   420   340
/* AU.CU.. @ */
   340   340   420   340
   340   340   420   340
   340   340   420   340
   340   340   420   340
/* AU.GA.. @ */
   220   390   340   390
   220   390   340   390
   220   390   340   390
   220   390   340   390
/* AU.GC.. @ */
   220   390   340   390
   220   390   340   390
   220   390   340   390
   220   390   340   390
/* AU.GG.. @ */
   220   390   340   390
   220   390   340   390
   220   390   340   390
   220   390   340   390
/* AU.GU.. @ */
   220   390   340   390
   220   390   340   390
   220   390   340   390
   220   390   340   390
/* AU.UA.. @ */
   410   340   410   240
   410   340   410   240
   410   340   410   240
   410   340   410   240
/* AU.UC.. @ */
   410   340   410   240
   410   340   410   240
   410   340   410   240
   410   340   410   240
/* AU.UG.. @ */
   410   340   410   240
   410   340   410   240
   410   340   410   240
   410   340   410   240
/* AU.UU.. @ */
   410   340   410   240
   410   340   410   240
   410   340   410   240
   410   340   410   240
/* UA.AA..GC */
   240   240   120   300
   240   240   120   300
   120   120     0   180
   250   250   130   310
/* UA.AC..GC */
   240   240   120   300
   240   240   120   300
   200   200    80   260
   240   240   120   300
/* UA.AG..GC */
   120   120     0   180
   290   290   170   350
   240   240   120   300
   250   250   130   310
/* UA.AU..GC */
   200   200    80   260
   240   240   120   300
   200   200    80   260
   140   140    20   200
/* UA.CA..GC */
   240   240   360   240
   240   240   360   240
   120   120   240   120
   250   250   370   250
/* UA.CC..GC */
   240   240   360   240
   240   240   360   240
   200   200   320   200
   240   240   360   240
/* UA.CG..GC */
   120   120   240   120
   290   290   410   290
   240   240   360   240
   250   250   370   250
/* UA.CU..GC */
   200   200   320   200
   240   240   360   240
   200   200   320   200
   140   140   260   140
/* UA.GA..GC */
   120   300   240   300
   120   300   240   300
     0   180   120   180
   130   310   250   310
/* UA.GC..GC */
   120   300   240   300
   120   300   240   300
    80   260   200   260
   120   300   240   300
/* UA.GG..GC */
     0   180   120   180
   170   350   290   350
   120   300   240   300
   130   310   250   310
/* UA.GU..GC */
    80   260   200   260
   120   300   240   300
    80   260   200   260
    20   200   140   200
/* UA.UA..GC */
   360   240   360   140
   360   240   360   140
   240   120   240    20
   370   250   370   150
/* UA.UC..GC */
   360   240   360   140
   360   240   360   140
   320   200   320   100
   360   240   360   140
/* UA.UG..GC */
   240   120   240    20
   410   290   410   190
   360   240   360   140
   370   250   370   150
/* UA.UU..GC */
   320   200   320   100
   360   240   360   140
   320   200   320   100
   260   140   260    40
/* UA.AA..CG */
   240   240   120   300
   240   240   120   300
   120   120     0   180
   310   310   190   370
/* UA.AC..CG */
   240   240   120   300
   240   240   120   300
   240   240   120   300
   240   240   120   300
/* UA.AG..CG */
   120   120     0   180
   330   330   210   390
   240   240   120   300
   310   310   190   370
/* UA.AU..CG */
   260   260   140   320
   240   240   120   300
   240   240   120   300
   140   140    20   200
/* UA.CA..CG */
   240   240   360   240
   240   240   360   240
   120   120   240   120
   310   310   430   310
/* UA.CC..CG */
   240   240   360   240
   240   240   360   240
   240   240   360   240
   240   240   360   240
/* UA.CG..CG */
   120   120   240   120
   330   330   450   330
   240   240   360   240
   310   310   430   310
/* UA.CU..CG */
   260   260   380   260
   240   240   360   240
   240   240   360   240
   140   140   260   140
/* UA.GA..CG */
   120   300   240   300
   120   300   240   300
     0   180   120   180
   190   370   310   370
/* UA.GC..CG */
   120   300   240   300
   120   300   240   300
   120   300   240   300
   120   300   240   300
/* UA.GG..CG */
     0   180   120   180
   210   390   330   390
   120   300   240   300
   190   370   310   370
/* UA.GU..CG */
   140   320   260   320
   120   300   240   300
   120   300   240   300
    20   200   140   200
/* UA.UA..CG */
   360   240   360   140
   360   240   360   140
   240   120   240    20
   430   310   430   210
/* UA.UC..CG */
   360   240   360   140
   360   240   360   140
   360   240   360   140
   360   240   360   140
/* UA.UG..CG */
   240   120   240    20
   450   330   450   230
   360   240   360   140
   430   310   430   210
/* UA.UU..CG */
   380   260   380   160
   360   240   360   140
   360   240   360   140
   260   140   260    40
/* UA.AA..GU */
   240   240   120   300
   240   240   120   300
   120   120     0   180
   310   310   190   370
/* UA.AC..GU */
   240   240   120   300
   240   240   120   300
   240   240   120   300
   240   240   120   300
/* UA.AG..GU */
   120   120     0   180
   330   330   210   390
   240   240   120   300
   310   310   190   370
/* UA.AU..GU */
   260   260   140   320
   240   240   120   300
   240   240   120   300
   140   140    20   200
/* UA.CA..GU */
   240   240   360   240
   240   240   360   240
   120   120   240   120
   310   310   430   310
/* UA.CC..GU */
   240   240   360   240
   240   240   360   240
   240   240   360   240
   240   240   360   240
/* UA.CG..GU */
   120   120   240   120
   330   330   450   330
   240   240   360   240
   310   310   430   310
/* UA.CU..GU */
   260   260   380   260
   240   240   360   240
   240   240   360   240
   140   140   260   140
/* UA.GA..GU */
   120   300   240   300
   120   300   240   300
     0   180   120   180
   190   370   310   370
/* UA.GC..GU */
   120   300   240   300
   120   300   240   300
   120   300   240   300
   120   300   240   300
/* UA.GG..GU */
     0   180   120   180
   210   390   330   390
   120   300   240   300
   190   370   310   370
/* UA.GU..GU */
   140   320   260   320
   120   300   240   300
   120   300   240   300
    20   200   140   200
/* UA.UA..GU */
   360   240   360   140
   360   240   360   140
   240   120   240    20
   430   310   430   210
/* UA.UC..GU */
   360   240   360   140
   360   240   360   140
   360   240   360   140
   360   240   360   140
/* UA.UG..GU */
   240   120   240    20
   450   330   450   230
   360   240   360   140
   430   310   430   210
/* UA.UU..GU */
   380   260   380   160
   360   240   360   140
   360   240   360   140
   260   140   260    40
/* UA.AA..UG */
   290   290   170   350
   290   290   170   350
   170   170    50   230
   410   410   290   470
/* UA.AC..UG */
   290   290   170   350
   290   290   170   350
   350   350   230   410
   290   290   170   350
/* UA.AG..UG */
   170   170    50   230
   410   410   290   470
   290   290   170   350
   410   410   290   470
/* UA.AU..UG */
   350   350   230   410
   290   290   170   350
   350   350   230   410
   190   190    70   250
/* UA.CA..UG */
   290   290   410   290
   290   290   410   290
   170   170   290   170
   410   410   530   410
/* UA.CC..UG */
   290   290   410   290
   290   290   410   290
   350   350   470   350
   290   290   410   290
/* UA.CG..UG */
   170   170   290   170
   410   410   530   410
   290   290   410   290
   410   410   530   410
/* UA.CU..UG */
   350   350   470   350
   290   290   410   290
   350   350   470   350
   190   190   310   190
/* UA.GA..UG */
   170   350   290   350
   170   350   290   350
    50   230   170   230
   290   470   410   470
/* UA.GC..UG */
   170   350   290   350
   170   350   290   350
   230   410   350   410
   170   350   290   350
/* UA.GG..UG */
    50   230   170   230
   290   470   410   470
   170   350   290   350
   290   470   410   470
/* UA.GU..UG */
   230   410   350   410
   170   350   290   350
   230   410   350   410
    70   250   190   250
/* UA.UA..UG */
   410   290   410   190
   410   290   410   190
   290   170   290    70
   530   410   530   310
/* UA.UC..UG */
   410   290   410   190
   410   290   410   190
   470   350   470   250
   410   290   410   190
/* UA.UG..UG */
   290   170   290    70
   530   410   530   310
   410   290   410   190
   530   410   530   310
/* UA.UU..UG */
   470   350   470   250
   410   290   410   190
   470   350   470   250
   310   190   310    90
/* UA.AA..AU */
   290   290   170   350
   290   290   170   350
   170   170    50   230
   360   360   240   420
/* UA.AC..AU */
   290   290   170   350
   290   290   170   350
   340   340   220   400
   290   290   170   350
/* UA.AG..AU */
   170   170    50   230
   370   370   250   430
   290   290   170   350
   360   360   240   420
/* UA.AU..AU */
   340   340   220   400
   290   290   170   350
   340   340   220   400
   190   190    70   250
/* UA.CA..AU */
   290   290   410   290
   290   290   410   290
   170   170   290   170
   360   360   480   360
/* UA.CC..AU */
   290   290   410   290
   290   290   410   290
   340   340   460   340
   290   290   410   290
/* UA.CG..AU */
   170   170   290   170
   370   370   490   370
   290   290   410   290
   360   360   480   360
/* UA.CU..AU */
   340   340   460   340
   290   290   410   290
   340   340   460   340
   190   190   310   190
/* UA.GA..AU */
   170   350   290   350
   170   350   290   350
    50   230   170   230
   240   420   360   420
/* UA.GC..AU */
   170   350   290   350
   170   350   290   350
   220   400   340   400
   170   350   290   350
/* UA.GG..AU */
    50   230   170   230
   250   430   370   430
   170   350   290   350
   240   420   360   420
/* UA.GU..AU */
   220   400   340   400
   170   350   290   350
   220   400   340   400
    70   250   190   250
/* UA.UA..AU */
   410   290   410   190
   410   290   410   190
   290   170   290    70
   480   360   480   260
/* UA.UC..AU */
   410   290   410   190
   410   290   410   190
   460   340   460   240
   410   290   410   190
/* UA.UG..AU */
   290   170   290    70
   490   370   490   270
   410   290   410   190
   480   360   480   260
/* UA.UU..AU */
   460   340   460   240
   410   290   410   190
   460   340   460   240
   310   190   310    90
/* UA.AA..UA */
   290   290   170   350
   290   290   170   350
   170   170    50   230
   410   410   290   470
/* UA.AC..UA */
   290   290   170   350
   290   290   170   350
   350   350   230   410
   290   290   170   350
/* UA.AG..UA */
   170   170    50   230
   410   410   290   470
   290   290   170   350
   410   410   290   470
/* UA.AU..UA */
   350   350   230   410
   290   290   170   350
   350   350   230   410
   190   190    70   250
/* UA.CA..UA */
   290   290   410   290
   290   290   410   290
   170   170   290   170
   410   410   530   410
/* UA.CC..UA */
   290   290   410   290
   290   290   410   290
   350   350   470   350
   290   290   410   290
/* UA.CG..UA */
   170   170   290   170
   410   410   530   410
   290   290   410   290
   410   410   530   410
/* UA.CU..UA */
   350   350   470   350
   290   290   410   290
   350   350   470   350
   190   190   310   190
/* UA.GA..UA */
   170   350   290   350
   170   350   290   350
    50   230   170   230
   290   470   410   470
/* UA.GC..UA */
   170   350   290   350
   170   350   290   350
   230   410   350   410
   170   350   290   350
/* UA.GG..UA */
    50   230   170   230
   290   470   410   470
   170   350   290   350
   290   470   410   470
/* UA.GU..UA */
   230   410   350   410
   170   350   290   350
   230   410   350   410
    70   250   190   250
/* UA.UA..UA */
   410   290   410   190
   410   290   410   190
   290   170   290    70
   530   410   530   310
/* UA.UC..UA */
   410   290   410   190
   410   290   410   190
   470   350   470   250
   410   290   410   190
/* UA.UG..UA */
   290   170   290    70
   530   410   530   310
   410   290   410   190
   530   410   530   310
/* UA.UU..UA */
   470   350   470   250
   410   290   410   190
   470   350   470   250
   310   190   310    90
/* UA.AA.. @ */
   340   340   220   400
   340   340   220   400
   340   340   220   400
   340   340   220   400
/* UA.AC.. @ */
   340   340   220   400
   340   340   220   400
   340   340   220   400
   340   340   220   400
/* UA.AG.. @ */
   340   340   220   400
   340   340   220   400
   340   340   220   400
   340   340   220   400
/* UA.AU.. @ */
   340   340   220   400
   340   340   220   400
   340   340   220   400
   340   340   220   400
/* UA.CA.. @ */
   340   340   460   340
   340   340   460   340
   340   340   460   340
   340   340   460   340
/* UA.CC.. @ */
   340   340   460   340
   340   340   460   340
   340   340   460   340
   340   340   460   340
/* UA.CG.. @ */
   340   340   460   340
   340   340   460   340
   340   340   460   340
   340   340   460   340
/* UA.CU.. @ */
   340   340   460   340
   340   340   460   340
   340   340   460   340
   340   340   460   340
/* UA.GA.. @ */
   220   400   340   400
   220   400   340   400
   220   400   340   400
   220   400   340   400
/* UA.GC.. @ */
   220   400   340   400
   220   400   340   400
   220   400   340   400
   220   400   340   400
/* UA.GG.. @ */
   220   400   340   400
   220   400   340   400
   220   400   340   400
   220   400   340   400
/* UA.GU.. @ */
   220   400   340   400
   220   400   340   400
   220   400   340   400
   220   400   340   400
/* UA.UA.. @ */
   460   340   460   240
   460   340   460   240
   460   340   460   240
   460   340   460   240
/* UA.UC.. @ */
   460   340   460   240
   460   340   460   240
   460   340   460   240
   460   340   460   240
/* UA.UG.. @ */
   460   340   460   240
   460   340   460   240
   460   340   460   240
   460   340   460   240
/* UA.UU.. @ */
   460   340   460   240
   460   340   460   240
   460   340   460   240
   460   340   460   240
/*  @.AA..GC */
   290   290   290   290
   290   290   290   290
   170   170   170   170
   300   300   300   300
/*  @.AC..GC */
   290   290   290   290
   290   290   290   290
   250   250   250   250
   290   290   290   290
/*  @.AG..GC */
   170   170   170   170
   340   340   340   340
   290   290   290   290
   300   300   300   300
/*  @.AU..GC */
   250   250   250   250
   290   290   290   290
   250   250   250   250
   190   190   190   190
/*  @.CA..GC */
   290   290   290   290
   290   290   290   290
   170   170   170   170
   300   300   300   300
/*  @.CC..GC */
   290   290   290   290
   290   290   290   290
   250   250   250   250
   290   290   290   290
/*  @.CG..GC */
   170   170   170   170
   340   340   340   340
   290   290   290   290
   300   300   300   300
/*  @.CU..GC */
   250   250   250   250
   290   290   290   290
   250   250   250   250
   190   190   190   190
/*  @.GA..GC */
   290   290   290   290
   290   290   290   290
   170   170   170   170
   300   300   300   300
/*  @.GC..GC */
   290   290   290   290
   290   290   290   290
   250   250   250   250
   290   290   290   290
/*  @.GG..GC */
   170   170   170   170
   340   340   340   340
   290   290   290   290
   300   300   300   300
/*  @.GU..GC */
   250   250   250   250
   290   290   290   290
   250   250   250   250
   190   190   190   190
/*  @.UA..GC */
   290   290   290   290
   290   290   290   290
   170   170   170   170
   300   300   300   300
/*  @.UC..GC */
   290   290   290   290
   290   290   290   290
   250   250   250   250
   290   290   290   290
/*  @.UG..GC */
   170   170   170   170
   340   340   340   340
   290   290   290   290
   300   300   300   300
/*  @.UU..GC */
   250   250   250   250
   290   290   290   290
   250   250   250   250
   190   190   190   190
/*  @.AA..CG */
   290   290   290   290
   290   290   290   290
   170   170   170   170
   360   360   360   360
/*  @.AC..CG */
   290   290   290   290
   290   290   290   290
   290   290   290   290
   290   290   290   290
/*  @.AG..CG */
   170   170   170   170
   380   380   380   380
   290   290   290   290
   360   360   360   360
/*  @.AU..CG */
   310   310   310   310
   290   290   290   290
   290   290   290   290
   190   190   190   190
/*  @.CA..CG */
   290   290   290   290
   290   290   290   290
   170   170   170   170
   360   360   360   360
/*  @.CC..CG */
   290   290   290   290
   290   290   290   290
   290   290   290   290
   290   290   290   290
/*  @.CG..CG */
   170   170   170   170
   380   380   380   380
   290   290   290   290
   360   360   360   360
/*  @.CU..CG */
   310   310   310   310
   290   290   290   290
   290   290   290   290
   190   190   190   190
/*  @.GA..CG */
   290   290   290   290
   290   290   290   290
   170   170   170   170
   360   360   360   360
/*  @.GC..CG */
   290   290   290   290
   290   290   290   290
   290   290   290   290
   290   290   290   290
/*  @.GG..CG */
   170   170   170   170
   380   380   380   380
   290   290   290   290
   360   360   360   360
/*  @.GU..CG */
   310   310   310   310
   290   290   290   290
   290   290   290   290
   190   190   190   190
/*  @.UA..CG */
   290   290   290   290
   290   290   290   290
   170   170   170   170
   360   360   360   360
/*  @.UC..CG */
   290   290   290   290
   290   290   290   290
   290   290   290   290
   290   290   290   290
/*  @.UG..CG */
   170   170   170   170
   380   380   380   380
   290   290   290   290
   360   360   360   360
/*  @.UU..CG */
   310   310   310   310
   290   290   290   290
   290   290   290   290
   190   190   190   190
/*  @.AA..GU */
   290   290   290   290
   290   290   290   290
   170   170   170   170
   360   360   360   360
/*  @.AC..GU */
   290   290   290   290
   290   290   290   290
   290   290   290   290
   290   290   290   290
/*  @.AG..GU */
   170   170   170   170
   380   380   380   380
   290   290   290   290
   360   360   360   360
/*  @.AU..GU */
   310   310   310   310
   290   290   290   290
   290   290   290   290
   190   190   190   190
/*  @.CA..GU */
   290   290   290   290
   290   290   290   290
   170   170   170   170
   360   360   360   360
/*  @.CC..GU */
   290   290   290   290
   290   290   290   290
   290   290   290   290
   290   290   290   290
/*  @.CG..GU */
   170   170   170   170
   380   380   380   380
   290   290   290   290
   360   360   360   360
/*  @.CU..GU */
   310   310   310   310
   290   290   290   290
   290   290   290   290
   190   190   190   190
/*  @.GA..GU */
   290   290   290   290
   290   290   290   290
   170   170   170   170
   360   360   360   360
/*  @.GC..GU */
   290   290   290   290
   290   290   290   290
   290   290   290   290
   290   290   290   290
/*  @.GG..GU */
   170   170   170   170
   380   380   380   380
   290   290   290   290
   360   360   360   360
/*  @.GU..GU */
   310   310   310   310
   290   290   290   290
   290   290   290   290
   190   190   190   190
/*  @.UA..GU */
   290   290   290   290
   290   290   290   290
   170   170   170   170
   360   360   360   360
/*  @.UC..GU */
   290   290   290   290
   290   290   290   290
   290   290   290   290
   290   290   290   290
/*  @.UG..GU */
   170   170   170   170
   380   380   380   380
   290   290   290   290
   360   360   360   360
/*  @.UU..GU */
   310   310   310   310
   290   290   290   290
   290   290   290   290
   190   190   190   190
/*  @.AA..UG */
   340   340   340   340
   340   340   340   340
   220   220   220   220
   460   460   460   460
/*  @.AC..UG */
   340   340   340   340
   340   340   340   340
   400   400   400   400
   340   340   340   340
/*  @.AG..UG */
   220   220   220   220
   460   460   460   460
   340   340   340   340
   460   460   460   460
/*  @.AU..UG */
   400   400   400   400
   340   340   340   340
   400   400   400   400
   240   240   240   240
/*  @.CA..UG */
   340   340   340   340
   340   340   340   340
   220   220   220   220
   460   460   460   460
/*  @.CC..UG */
   340   340   340   340
   340   340   340   340
   400   400   400   400
   340   340   340   340
/*  @.CG..UG */
   220   220   220   220
   460   460   460   460
   340   340   340   340
   460   460   460   460
/*  @.CU..UG */
   400   400   400   400
   340   340   340   340
   400   400   400   400
   240   240   240   240
/*  @.GA..UG */
   340   340   340   340
   340   340   340   340
   220   220   220   220
   460   460   460   460
/*  @.GC..UG */
   340   340   340   340
   340   340   340   340
   400   400   400   400
   340   340   340   340
/*  @.GG..UG */
   220   220   220   220
   460   460   460   460
   340   340   340   340
   460   460   460   460
/*  @.GU..UG */
   400   400   400   400
   340   340   340   340
   400   400   400   400
   240   240   240   240
/*  @.UA..UG */
   340   340   340   340
   340   340   340   340
   220   220   220   220
   460   460   460   460
/*  @.UC..UG */
   340   340   340   340
   340   340   340   340
   400   400   400   400
   340   340   340   340
/*  @.UG..UG */
   220   220   220   220
   460   460   460   460
   340   340   340   340
   460   460   460   460
/*  @.UU..UG */
   400   400   400   400
   340   340   340   340
   400   400   400   400
   240   240   240   240
/*  @.AA..AU */
   340   340   340   340
   340   340   340   340
   220   220   220   220
   410   410   410   410
/*  @.AC..AU */
   340   340   340   340
   340   340   340   340
   390   390   390   390
   340   340   340   340
/*  @.AG..AU */
   220   220   220   220
   420   420   420   420
   340   340   340   340
   410   410   410   410
/*  @.AU..AU */
   390   390   390   390
   340   340   340   340
   390   390   390   390
   240   240   240   240
/*  @.CA..AU */
   340   340   340   340
   340   340   340   340
   220   220   220   220
   410   410   410   410
/*  @.CC..AU */
   340   340   340   340
   340   340   340   340
   390   390   390   390
   340   340   340   340
/*  @.CG..AU */
   220   220   220   220
   420   420   420   420
   340   340   340   340
   410   410   410   410
/*  @.CU..AU */
   390   390   390   390
   340   340   340   340
   390   390   390   390
   240   240   240   240
/*  @.GA..AU */
   340   340   340   340
   340   340   340   340
   220   220   220   220
   410   410   410   410
/*  @.GC..AU */
   340   340   340   340
   340   340   340   340
   390   390   390   390
   340   340   340   340
/*  @.GG..AU */
   220   220   220   220
   420   420   420   420
   340   340   340   340
   410   410   410   410
/*  @.GU..AU */
   390   390   390   390
   340   340   340   340
   390   390   390   390
   240   240   240   240
/*  @.UA..AU */
   340   340   340   340
   340   340   340   340
   220   220   220   220
   410   410   410   410
/*  @.UC..AU */
   340   340   340   340
   340   340   340   340
   390   390   390   390
   340   340   340   340
/*  @.UG..AU */
   220   220   220   220
   420   420   420   420
   340   340   340   340
   410   410   410   410
/*  @.UU..AU */
   390   390   390   390
   340   340   340   340
   390   390   390   390
   240   240   240   240
/*  @.AA..UA */
   340   340   340   340
   340   340   340   340
   220   220   220   220
   460   460   460   460
/*  @.AC..UA */
   340   340   340   340
   340   340   340   340
   400   400   400   400
   340   340   340   340
/*  @.AG..UA */
   220   220   220   220
   460   460   460   460
   340   340   340   340
   460   460   460   460
/*  @.AU..UA */
   400   400   400   400
   340   340   340   340
   400   400   400   400
   240   240   240   240
/*  @.CA..UA */
   340   340   340   340
   340   340   340   340
   220   220   220   220
   460   460   460   460
/*  @.CC..UA */
   340   340   340   340
   340   340   340   340
   400   400   400   400
   340   340   340   340
/*  @.CG..UA */
   220   220   220   220
   460   460   460   460
   340   340   340   340
   460   460   460   460
/*  @.CU..UA */
   400   400   400   400
   340   340   340   340
   400   400   400   400
   240   240   240   240
/*  @.GA..UA */
   340   340   340   340
   340   340   340   340
   220   220   220   220
   460   460   460   460
/*  @.GC..UA */
   340   340   340   340
   340   340   340   340
   400   400   400   400
   340   340   340   340
/*  @.GG..UA */
   220   220   220   220
   460   460   460   460
   340   340   340   340
   460   460   460   460
/*  @.GU..UA */
   400   400   400   400
   340   340   340   340
   400   400   400   400
   240   240   240   240
/*  @.UA..UA */
   340   340   340   340
   340   340   340   340
   220   220   220   220
   460   460   460   460
/*  @.UC..UA */
   340   340   340   340
   340   340   340   340
   400   400   400   400
   340   340   340   340
/*  @.UG..UA */
   220   220   220   220
   460   460   460   460
   340   340   340   340
   460   460   460   460
/*  @.UU..UA */
   400   400   400   400
   340   340   340   340
   400   400   400   400
   240   240   240   240
/*  @.AA.. @ */
   390   390   390   390
   390   390   390   390
   390   390   390   390
   390   390   390   390
/*  @.AC.. @ */
   390   390   390   390
   390   390   390   390
   390   390   390   390
   390   390   390   390
/*  @.AG.. @ */
   390   390   390   390
   390   390   390   390
   390   390   390   390
   390   390   390   390
/*  @.AU.. @ */
   390   390   390   390
   390   390   390   390
   390   390   390   390
   390   390   390   390
/*  @.CA.. @ */
   390   390   390   390
   390   390   390   390
   390   390   390   390
   390   390   390   390
/*  @.CC.. @ */
   390   390   390   390
   390   390   390   390
   390   390   390   390
   390   390   390   390
/*  @.CG.. @ */
   390   390   390   390
   390   390   390   390
   390   390   390   390
   390   390   390   390
/*  @.CU.. @ */
   390   390   390   390
   390   390   390   390
   390   390   390   390
   390   390   390   390
/*  @.GA.. @ */
   390   390   390   390
   390   390   390   390
   390   390   390   390
   390   390   390   390
/*  @.GC.. @ */
   390   390   390   390
   390   390   390   390
   390   390   390   390
   390   390   390   390
/*  @.GG.. @ */
   390   390   390   390
   390   390   390   390
   390   390   390   390
   390   390   390   390
/*  @.GU.. @ */
   390   390   390   390
   390   390   390   390
   390   390   390   390
   390   390   390   390
/*  @.UA.. @ */
   390   390   390   390
   390   390   390   390
   390   390   390   390
   390   390   390   390
/*  @.UC.. @ */
   390   390   390   390
   390   390   390   390
   390   390   390   390
   390   390   390   390
/*  @.UG.. @ */
   390   390   390   390
   390   390   390   390
   390   390   390   390
   390   390   390   390
/*  @.UU.. @ */
   390   390   390   390
   390   390   390   390
   390   390   390   390
   390   390   390   390

# int22_enthalpies
/* CG.AA..CG */
 -2058 -1978 -2058 -2058
 -1548 -1468 -1548 -1548
 -1968 -1888 -1968 -1968
 -1838 -1758 -1838 -1838
/* CG.AC..CG */
 -1978 -1898 -1978 -1978
 -1478 -1398 -1478 -1478
 -1968 -1888 -1968 -1968
 -1768 -1688 -1768 -1768
/* CG.AG..CG */
 -2058 -1978 -2058 -2058
 -1548 -1468 -1548 -1548
 -1968 -1888 -1968 -1968
 -1838 -1758 -1838 -1838
/* CG.AU..CG */
 -2058 -1978 -2058 -2058
 -1698 -1618 -1698 -1698
 -1968 -1888 -1968 -1968
 -1888 -1808 -1888 -1888
/* CG.CA..CG */
 -1548 -1478 -1548 -1698
 -1038  -968 -1038 -1188
 -1458 -1388 -1458 -1608
 -1328 -1258 -1328 -1478
/* CG.CC..CG */
 -1468 -1398 -1468 -1618
  -968  -898  -968 -1118
 -1458 -1388 -1458 -1608
 -1258 -1188 -1258 -1408
/* CG.CG..CG */
 -1548 -1478 -1548 -1698
 -1038  -968 -1038 -1188
 -1458 -1388 -1458 -1608
 -1328 -1258 -1328 -1478
/* CG.CU..CG */
 -1548 -1478 -1548 -1698
 -1188 -1118 -1188 -1338
 -1458 -1388 -1458 -1608
 -1378 -1308 -1378 -1528
/* CG.GA..CG */
 -1968 -1968 -1968 -1968
 -1458 -1458 -1458 -1458
 -1878 -1878 -1878 -1878
 -1748 -1748 -1748 -1748
/* CG.GC..CG */
 -1888 -1888 -1888 -1888
 -1388 -1388 -1388 -1388
 -1878 -1878 -1878 -1878
 -1678 -1678 -1678 -1678
/* CG.GG..CG */
 -1968 -1968 -1968 -1968
 -1458 -1458 -1458 -1458
 -1878 -1878 -1878 -1878
 -1748 -1748 -1748 -1748
/* CG.GU..CG */
 -1968 -1968 -1968 -1968
 -1608 -1608 -1608 -1608
 -1878 -1878 -1878 -1878
 -1798 -1798 -1798 -1798
/* CG.UA..CG */
 -1838 -1768 -1838 -1888
 -1328 -1258 -1328 -1378
 -1748 -1678 -1748 -1798
 -1618 -1548 -1618 -1668
/* CG.UC..CG */
 -1758 -1688 -1758 -1808
 -1258 -1188 -1258 -1308
 -1748 -1678 -1748 -1798
 -1548 -1478 -1548 -1598
/* CG.UG..CG */
 -1838 -1768 -1838 -1888
 -1328 -1258 -1328 -1378
 -1748 -1678 -1748 -1798
 -1618 -1548 -1618 -1668
/* CG.UU..CG */
 -1838 -1768 -1838 -1888
 -1478 -1408 -1478 -1528
 -1748 -1678 -1748 -1798
 -1668 -1598 -1668 -1718
/* CG.AA..GC */
 -1548 -1468 -1548 -1548
 -1748 -1668 -1748 -1748
 -1738 -1658 -1738 -1738
 -1528 -1448 -1528 -1528
/* CG.AC..GC */
 -1908 -1828 -1908 -1908
 -1338 -1258 -1338 -1338
 -1768 -1688 -1768 -1768
 -1528 -1448 -1528 -1528
/* CG.AG..GC */
 -1588 -1508 -1588 -1588
 -1338 -1258 -1338 -1338
 -1648 -1568 -1648 -1648
 -1528 -1448 -1528 -1528
/* CG.AU..GC */
 -1908 -1828 -1908 -1908
 -1418 -1338 -1418 -1418
 -1768 -1688 -1768 -1768
 -1598 -1518 -1598 -1598
/* CG.CA..GC */
 -1038  -968 -1038 -1188
 -1238 -1168 -1238 -1388
 -1228 -1158 -1228 -1378
 -1018  -948 -1018 -1168
/* CG.CC..GC */
 -1398 -1328 -1398 -1548
  -828  -758  -828  -978
 -1258 -1188 -1258 -1408
 -1018  -948 -1018 -1168
/* CG.CG..GC */
 -1078 -1008 -1078 -1228
  -828  -758  -828  -978
 -1138 -1068 -1138 -1288
 -1018  -948 -1018 -1168
/* CG.CU..GC */
 -1398 -1328 -1398 -1548
  -908  -838  -908 -1058
 -1258 -1188 -1258 -1408
 -1088 -1018 -1088 -1238
/* CG.GA..GC */
 -1458 -1458 -1458 -1458
 -1658 -1658 -1658 -1658
 -1648 -1648 -1648 -1648
 -1438 -1438 -1438 -1438
/* CG.GC..GC */
 -1818 -1818 -1818 -1818
 -1248 -1248 -1248 -1248
 -1678 -1678 -1678 -1678
 -1438 -1438 -1438 -1438
/* CG.GG..GC */
 -1498 -1498 -1498 -1498
 -1248 -1248 -1248 -1248
 -1558 -1558 -1558 -1558
 -1438 -1438 -1438 -1438
/* CG.GU..GC */
 -1818 -1818 -1818 -1818
 -1328 -1328 -1328 -1328
 -1678 -1678 -1678 -1678
 -1508 -1508 -1508 -1508
/* CG.UA..GC */
 -1328 -1258 -1328 -1378
 -1528 -1458 -1528 -1578
 -1518 -1448 -1518 -1568
 -1308 -1238 -1308 -1358
/* CG.UC..GC */
 -1688 -1618 -1688 -1738
 -1118 -1048 -1118 -1168
 -1548 -1478 -1548 -1598
 -1308 -1238 -1308 -1358
/* CG.UG..GC */
 -1368 -1298 -1368 -1418
 -1118 -1048 -1118 -1168
 -1428 -1358 -1428 -1478
 -1308 -1238 -1308 -1358
/* CG.UU..GC */
 -1688 -1618 -1688 -1738
 -1198 -1128 -1198 -1248
 -1548 -1478 -1548 -1598
 -1378 -1308 -1378 -1428
/* CG.AA..GU */
 -1458 -1378 -1458 -1458
 -1288 -1208 -1288 -1288
 -1368 -1288 -1368 -1368
 -1358 -1278 -1358 -1358
/* CG.AC..GU */
 -1628 -1548 -1628 -1628
 -1268 -1188 -1268 -1268
 -1718 -1638 -1718 -1718
 -1358 -1278 -1358 -1358
/* CG.AG..GU */
 -1628 -1548 -1628 -1628
 -1268 -1188 -1268 -1268
 -1718 -1638 -1718 -1718
 -1358 -1278 -1358 -1358
/* CG.AU..GU */
 -1628 -1548 -1628 -1628
 -1268 -1188 -1268 -1268
 -1718 -1638 -1718 -1718
 -1358 -1278 -1358 -1358
/* CG.CA..GU */
  -948  -878  -948 -1098
  -778  -708  -778  -928
  -858  -788  -858 -1008
  -848  -778  -848  -998
/* CG.CC..GU */
 -1118 -1048 -1118 -1268
  -758  -688  -758  -908
 -1208 -1138 -1208 -1358
  -848  -778  -848  -998
/* CG.CG..GU */
 -1118 -1048 -1118 -1268
  -758  -688  -758  -908
 -1208 -1138 -1208 -1358
  -848  -778  -848  -998
/* CG.CU..GU */
 -1118 -1048 -1118 -1268
  -758  -688  -758  -908
 -1208 -1138 -1208 -1358
  -848  -778  -848  -998
/* CG.GA..GU */
 -1368 -1368 -1368 -1368
 -1198 -1198 -1198 -1198
 -1278 -1278 -1278 -1278
 -1268 -1268 -1268 -1268
/* CG.GC..GU */
 -1538 -1538 -1538 -1538
 -1178 -1178 -1178 -1178
 -1628 -1628 -1628 -1628
 -1268 -1268 -1268 -1268
/* CG.GG..GU */
 -1538 -1538 -1538 -1538
 -1178 -1178 -1178 -1178
 -1628 -1628 -1628 -1628
 -1268 -1268 -1268 -1268
/* CG.GU..GU */
 -1538 -1538 -1538 -1538
 -1178 -1178 -1178 -1178
 -1628 -1628 -1628 -1628
 -1268 -1268 -1268 -1268
/* CG.UA..GU */
 -1238 -1168 -1238 -1288
 -1068  -998 -1068 -1118
 -1148 -1078 -1148 -1198
 -1138 -1068 -1138 -1188
/* CG.UC..GU */
 -1408 -1338 -1408 -1458
 -1048  -978 -1048 -1098
 -1498 -1428 -1498 -1548
 -1138 -1068 -1138 -1188
/* CG.UG..GU */
 -1408 -1338 -1408 -1458
 -1048  -978 -1048 -1098
 -1498 -1428 -1498 -1548
 -1138 -1068 -1138 -1188
/* CG.UU..GU */
 -1408 -1338 -1408 -1458
 -1048  -978 -1048 -1098
 -1498 -1428 -1498 -1548
 -1138 -1068 -1138 -1188
/* CG.AA..UG */
 -1748 -1668 -1748 -1748
 -1508 -1428 -1508 -1508
 -1688 -1608 -1688 -1688
 -1578 -1498 -1578 -1578
/* CG.AC..UG */
 -1818 -1738 -1818 -1818
 -1508 -1428 -1508 -1508
 -1838 -1758 -1838 -1838
 -1468 -1388 -1468 -1468
/* CG.AG..UG */
 -1988 -1908 -1988 -1988
 -1388 -1308 -1388 -1388
 -1948 -1868 -1948 -1948
 -1578 -1498 -1578 -1578
/* CG.AU..UG */
 -1838 -1758 -1838 -1838
 -1508 -1428 -1508 -1508
 -1838 -1758 -1838 -1838
 -1388 -1308 -1388 -1388
/* CG.CA..UG */
 -1238 -1168 -1238 -1388
  -998  -928  -998 -1148
 -1178 -1108 -1178 -1328
 -1068  -998 -1068 -1218
/* CG.CC..UG */
 -1308 -1238 -1308 -1458
  -998  -928  -998 -1148
 -1328 -1258 -1328 -1478
  -958  -888  -958 -1108
/* CG.CG..UG */
 -1478 -1408 -1478 -1628
  -878  -808  -878 -1028
 -1438 -1368 -1438 -1588
 -1068  -998 -1068 -1218
/* CG.CU..UG */
 -1328 -1258 -1328 -1478
  -998  -928  -998 -1148
 -1328 -1258 -1328 -1478
  -878  -808  -878 -1028
/* CG.GA..UG */
 -1658 -1658 -1658 -1658
 -1418 -1418 -1418 -1418
 -1598 -1598 -1598 -1598
 -1488 -1488 -1488 -1488
/* CG.GC..UG */
 -1728 -1728 -1728 -1728
 -1418 -1418 -1418 -1418
 -1748 -1748 -1748 -1748
 -1378 -1378 -1378 -1378
/* CG.GG..UG */
 -1898 -1898 -1898 -1898
 -1298 -1298 -1298 -1298
 -1858 -1858 -1858 -1858
 -1488 -1488 -1488 -1488
/* CG.GU..UG */
 -1748 -1748 -1748 -1748
 -1418 -1418 -1418 -1418
 -1748 -1748 -1748 -1748
 -1298 -1298 -1298 -1298
/* CG.UA..UG */
 -1528 -1458 -1528 -1578
 -1288 -1218 -1288 -1338
 -1468 -1398 -1468 -1518
 -1358 -1288 -1358 -1408
/* CG.UC..UG */
 -1598 -1528 -1598 -1648
 -1288 -1218 -1288 -1338
 -1618 -1548 -1618 -1668
 -1248 -1178 -1248 -1298
/* CG.UG..UG */
 -1768 -1698 -1768 -1818
 -1168 -1098 -1168 -1218
 -1728 -1658 -1728 -1778
 -1358 -1288 -1358 -1408
/* CG.UU..UG */
 -1618 -1548 -1618 -1668
 -1288 -1218 -1288 -1338
 -1618 -1548 -1618 -1668
 -1168 -1098 -1168 -1218
/* CG.AA..AU */
 -1458 -1378 -1458 -1458
 -1288 -1208 -1288 -1288
 -1368 -1288 -1368 -1368
 -1358 -1278 -1358 -1358
/* CG.AC..AU */
 -1628 -1548 -1628 -1628
 -1268 -1188 -1268 -1268
 -1718 -1638 -1718 -1718
 -1358 -1278 -1358 -1358
/* CG.AG..AU */
 -1628 -1548 -1628 -1628
 -1268 -1188 -1268 -1268
 -1718 -1638 -1718 -1718
 -1358 -1278 -1358 -1358
/* CG.AU..AU */
 -1628 -1548 -1628 -1628
 -1268 -1188 -1268 -1268
 -1718 -1638 -1718 -1718
 -1358 -1278 -1358 -1358
/* CG.CA..AU */
  -948  -878  -948 -1098
  -778  -708  -778  -928
  -858  -788  -858 -1008
  -848  -778  -848  -998
/* CG.CC..AU */
 -1118 -1048 -1118 -1268
  -758  -688  -758  -908
 -1208 -1138 -1208 -1358
  -848  -778  -848  -998
/* CG.CG..AU */
 -1118 -1048 -1118 -1268
  -758  -688  -758  -908
 -1208 -1138 -1208 -1358
  -848  -778  -848  -998
/* CG.CU..AU */
 -1118 -1048 -1118 -1268
  -758  -688  -758  -908
 -1208 -1138 -1208 -1358
  -848  -778  -848  -998
/* CG.GA..AU */
 -1368 -1368 -1368 -1368
 -1198 -1198 -1198 -1198
 -1278 -1278 -1278 -1278
 -1268 -1268 -1268 -1268
/* CG.GC..AU */
 -1538 -1538 -1538 -1538
 -1178 -1178 -1178 -1178
 -1628 -1628 -1628 -1628
 -1268 -1268 -1268 -1268
/* CG.GG..AU */
 -1538 -1538 -1538 -1538
 -1178 -1178 -1178 -1178
 -1628 -1628 -1628 -1628
 -1268 -1268 -1268 -1268
/* CG.GU..AU */
 -1538 -1538 -1538 -1538
 -1178 -1178 -1178 -1178
 -1628 -1628 -1628 -1628
 -1268 -1268 -1268 -1268
/* CG.UA..AU */
 -1238 -1168 -1238 -1288
 -1068  -998 -1068 -1118
 -1148 -1078 -1148 -1198
 -1138 -1068 -1138 -1188
/* CG.UC..AU */
 -1408 -1338 -1408 -1458
 -1048  -978 -1048 -1098
 -1498 -1428 -1498 -1548
 -1138 -1068 -1138 -1188
/* CG.UG..AU */
 -1408 -1338 -1408 -1458
 -1048  -978 -1048 -1098
 -1498 -1428 -1498 -1548
 -1138 -1068 -1138 -1188
/* CG.UU..AU */
 -1408 -1338 -1408 -1458
 -1048  -978 -1048 -1098
 -1498 -1428 -1498 -1548
 -1138 -1068 -1138 -1188
/* CG.AA..UA */
 -1428 -1348 -1428 -1428
 -1458 -1378 -1458 -1458
 -1408 -1328 -1408 -1408
 -1308 -1228 -1308 -1308
/* CG.AC..UA */
 -1658 -1578 -1658 -1658
 -1538 -1458 -1538 -1538
 -1708 -1628 -1708 -1708
 -1168 -1088 -1168 -1168
/* CG.AG..UA */
 -1918 -1838 -1918 -1918
 -1228 -1148 -1228 -1228
 -1918 -1838 -1918 -1918
 -1308 -1228 -1308 -1308
/* CG.AU..UA */
 -1618 -1538 -1618 -1618
 -1208 -1128 -1208 -1208
 -1708 -1628 -1708 -1708
 -1169 -1089 -1169 -1169
/* CG.CA..UA */
  -918  -848  -918 -1068
  -948  -878  -948 -1098
  -898  -828  -898 -1048
  -798  -728  -798  -948
/* CG.CC..UA */
 -1148 -1078 -1148 -1298
 -1028  -958 -1028 -1178
 -1198 -1128 -1198 -1348
  -658  -588  -658  -808
/* CG.CG..UA */
 -1408 -1338 -1408 -1558
  -718  -648  -718  -868
 -1408 -1338 -1408 -1558
  -798  -728  -798  -948
/* CG.CU..UA */
 -1108 -1038 -1108 -1258
  -698  -628  -698  -848
 -1198 -1128 -1198 -1348
  -659  -589  -659  -809
/* CG.GA..UA */
 -1338 -1338 -1338 -1338
 -1368 -1368 -1368 -1368
 -1318 -1318 -1318 -1318
 -1218 -1218 -1218 -1218
/* CG.GC..UA */
 -1568 -1568 -1568 -1568
 -1448 -1448 -1448 -1448
 -1618 -1618 -1618 -1618
 -1078 -1078 -1078 -1078
/* CG.GG..UA */
 -1828 -1828 -1828 -1828
 -1138 -1138 -1138 -1138
 -1828 -1828 -1828 -1828
 -1218 -1218 -1218 -1218
/* CG.GU..UA */
 -1528 -1528 -1528 -1528
 -1118 -1118 -1118 -1118
 -1618 -1618 -1618 -1618
 -1079 -1079 -1079 -1079
/* CG.UA..UA */
 -1208 -1138 -1208 -1258
 -1238 -1168 -1238 -1288
 -1188 -1118 -1188 -1238
 -1088 -1018 -1088 -1138
/* CG.UC..UA */
 -1438 -1368 -1438 -1488
 -1318 -1248 -1318 -1368
 -1488 -1418 -1488 -1538
  -948  -878  -948  -998
/* CG.UG..UA */
 -1698 -1628 -1698 -1748
 -1008  -938 -1008 -1058
 -1698 -1628 -1698 -1748
 -1088 -1018 -1088 -1138
/* CG.UU..UA */
 -1398 -1328 -1398 -1448
  -988  -918  -988 -1038
 -1488 -1418 -1488 -1538
  -949  -879  -949  -999
/* CG.AA.. @ */
 -1079  -999 -1079 -1079
 -1079  -999 -1079 -1079
 -1079  -999 -1079 -1079
 -1079  -999 -1079 -1079
/* CG.AC.. @ */
 -1079  -999 -1079 -1079
 -1079  -999 -1079 -1079
 -1079  -999 -1079 -1079
 -1079  -999 -1079 -1079
/* CG.AG.. @ */
 -1079  -999 -1079 -1079
 -1079  -999 -1079 -1079
 -1079  -999 -1079 -1079
 -1079  -999 -1079 -1079
/* CG.AU.. @ */
 -1079  -999 -1079 -1079
 -1079  -999 -1079 -1079
 -1079  -999 -1079 -1079
 -1079  -999 -1079 -1079
/* CG.CA.. @ */
  -569  -499  -569  -719
  -569  -499  -569  -719
  -569  -499  -569  -719
  -569  -499  -569  -719
/* CG.CC.. @ */
  -569  -499  -569  -719
  -569  -499  -569  -719
  -569  -499  -569  -719
  -569  -499  -569  -719
/* CG.CG.. @ */
  -569  -499  -569  -719
  -569  -499  -569  -719
  -569  -499  -569  -719
  -569  -499  -569  -719
/* CG.CU.. @ */
  -569  -499  -569  -719
  -569  -499  -569  -719
  -569  -499  -569  -719
  -569  -499  -569  -719
/* CG.GA.. @ */
  -989  -989  -989  -989
  -989  -989  -989  -989
  -989  -989  -989  -989
  -989  -989  -989  -989
/* CG.GC.. @ */
  -989  -989  -989  -989
  -989  -989  -989  -989
  -989  -989  -989  -989
  -989  -989  -989  -989
/* CG.GG.. @ */
  -989  -989  -989  -989
  -989  -989  -989  -989
  -989  -989  -989  -989
  -989  -989  -989  -989
/* CG.GU.. @ */
  -989  -989  -989  -989
  -989  -989  -989  -989
  -989  -989  -989  -989
  -989  -989  -989  -989
/* CG.UA.. @ */
  -859  -789  -859  -909
  -859  -789  -859  -909
  -859  -789  -859  -909
  -859  -789  -859  -909
/* CG.UC.. @ */
  -859  -789  -859  -909
  -859  -789  -859  -909
  -859  -789  -859  -909
  -859  -789  -859  -909
/* CG.UG.. @ */
  -859  -789  -859  -909
  -859  -789  -859  -909
  -859  -789  -859  -909
  -859  -789  -859  -909
/* CG.UU.. @ */
  -859  -789  -859  -909
  -859  -789  -859  -909
  -859  -789  -859  -909
  -859  -789  -859  -909
/* GC.AA..CG */
 -1548 -1908 -1588 -1908
 -1038 -1398 -1078 -1398
 -1458 -1818 -1498 -1818
 -1328 -1688 -1368 -1688
/* GC.AC..CG */
 -1468 -1828 -1508 -1828
  -968 -1328 -1008 -1328
 -1458 -1818 -1498 -1818
 -1258 -1618 -1298 -1618
/* GC.AG..CG */
 -1548 -1908 -1588 -1908
 -1038 -1398 -1078 -1398
 -1458 -1818 -1498 -1818
 -1328 -1688 -1368 -1688
/* GC.AU..CG */
 -1548 -1908 -1588 -1908
 -1188 -1548 -1228 -1548
 -1458 -1818 -1498 -1818
 -1378 -1738 -1418 -1738
/* GC.CA..CG */
 -1748 -1338 -1338 -1418
 -1238  -828  -828  -908
 -1658 -1248 -1248 -1328
 -1528 -1118 -1118 -1198
/* GC.CC..CG */
 -1668 -1258 -1258 -1338
 -1168  -758  -758  -838
 -1658 -1248 -1248 -1328
 -1458 -1048 -1048 -1128
/* GC.CG..CG */
 -1748 -1338 -1338 -1418
 -1238  -828  -828  -908
 -1658 -1248 -1248 -1328
 -1528 -1118 -1118 -1198
/* GC.CU..CG */
 -1748 -1338 -1338 -1418
 -1388  -978  -978 -1058
 -1658 -1248 -1248 -1328
 -1578 -1168 -1168 -1248
/* GC.GA..CG */
 -1738 -1768 -1648 -1768
 -1228 -1258 -1138 -1258
 -1648 -1678 -1558 -1678
 -1518 -1548 -1428 -1548
/* GC.GC..CG */
 -1658 -1688 -1568 -1688
 -1158 -1188 -1068 -1188
 -1648 -1678 -1558 -1678
 -1448 -1478 -1358 -1478
/* GC.GG..CG */
 -1738 -1768 -1648 -1768
 -1228 -1258 -1138 -1258
 -1648 -1678 -1558 -1678
 -1518 -1548 -1428 -1548
/* GC.GU..CG */
 -1738 -1768 -1648 -1768
 -1378 -1408 -1288 -1408
 -1648 -1678 -1558 -1678
 -1568 -1598 -1478 -1598
/* GC.UA..CG */
 -1528 -1528 -1528 -1598
 -1018 -1018 -1018 -1088
 -1438 -1438 -1438 -1508
 -1308 -1308 -1308 -1378
/* GC.UC..CG */
 -1448 -1448 -1448 -1518
  -948  -948  -948 -1018
 -1438 -1438 -1438 -1508
 -1238 -1238 -1238 -1308
/* GC.UG..CG */
 -1528 -1528 -1528 -1598
 -1018 -1018 -1018 -1088
 -1438 -1438 -1438 -1508
 -1308 -1308 -1308 -1378
/* GC.UU..CG */
 -1528 -1528 -1528 -1598
 -1168 -1168 -1168 -1238
 -1438 -1438 -1438 -1508
 -1358 -1358 -1358 -1428
/* GC.AA..GC */
 -1038 -1398 -1078 -1398
 -1238 -1598 -1278 -1598
 -1228 -1588 -1268 -1588
 -1018 -1378 -1058 -1378
/* GC.AC..GC */
 -1398 -1758 -1438 -1758
  -828 -1188  -868 -1188
 -1258 -1618 -1298 -1618
 -1018 -1378 -1058 -1378
/* GC.AG..GC */
 -1078 -1438 -1118 -1438
  -828 -1188  -868 -1188
 -1138 -1498 -1178 -1498
 -1018 -1378 -1058 -1378
/* GC.AU..GC */
 -1398 -1758 -1438 -1758
  -908 -1268  -948 -1268
 -1258 -1618 -1298 -1618
 -1088 -1448 -1128 -1448
/* GC.CA..GC */
 -1238  -828  -828  -908
 -1438 -1028 -1028 -1108
 -1428 -1018 -1018 -1098
 -1218  -808  -808  -888
/* GC.CC..GC */
 -1598 -1188 -1188 -1268
 -1028  -618  -618  -698
 -1458 -1048 -1048 -1128
 -1218  -808  -808  -888
/* GC.CG..GC */
 -1278  -868  -868  -948
 -1028  -618  -618  -698
 -1338  -928  -928 -1008
 -1218  -808  -808  -888
/* GC.CU..GC */
 -1598 -1188 -1188 -1268
 -1108  -698  -698  -778
 -1458 -1048 -1048 -1128
 -1288  -878  -878  -958
/* GC.GA..GC */
 -1228 -1258 -1138 -1258
 -1428 -1458 -1338 -1458
 -1418 -1448 -1328 -1448
 -1208 -1238 -1118 -1238
/* GC.GC..GC */
 -1588 -1618 -1498 -1618
 -1018 -1048  -928 -1048
 -1448 -1478 -1358 -1478
 -1208 -1238 -1118 -1238
/* GC.GG..GC */
 -1268 -1298 -1178 -1298
 -1018 -1048  -928 -1048
 -1328 -1358 -1238 -1358
 -1208 -1238 -1118 -1238
/* GC.GU..GC */
 -1588 -1618 -1498 -1618
 -1098 -1128 -1008 -1128
 -1448 -1478 -1358 -1478
 -1278 -1308 -1188 -1308
/* GC.UA..GC */
 -1018 -1018 -1018 -1088
 -1218 -1218 -1218 -1288
 -1208 -1208 -1208 -1278
  -998  -998  -998 -1068
/* GC.UC..GC */
 -1378 -1378 -1378 -1448
  -808  -808  -808  -878
 -1238 -1238 -1238 -1308
  -998  -998  -998 -1068
/* GC.UG..GC */
 -1058 -1058 -1058 -1128
  -808  -808  -808  -878
 -1118 -1118 -1118 -1188
  -998  -998  -998 -1068
/* GC.UU..GC */
 -1378 -1378 -1378 -1448
  -888  -888  -888  -958
 -1238 -1238 -1238 -1308
 -1068 -1068 -1068 -1138
/* GC.AA..GU */
  -948 -1308  -988 -1308
  -778 -1138  -818 -1138
  -858 -1218  -898 -1218
  -848 -1208  -888 -1208
/* GC.AC..GU */
 -1118 -1478 -1158 -1478
  -758 -1118  -798 -1118
 -1208 -1568 -1248 -1568
  -848 -1208  -888 -1208
/* GC.AG..GU */
 -1118 -1478 -1158 -1478
  -758 -1118  -798 -1118
 -1208 -1568 -1248 -1568
  -848 -1208  -888 -1208
/* GC.AU..GU */
 -1118 -1478 -1158 -1478
  -758 -1118  -798 -1118
 -1208 -1568 -1248 -1568
  -848 -1208  -888 -1208
/* GC.CA..GU */
 -1148  -738  -738  -818
  -978  -568  -568  -648
 -1058  -648  -648  -728
 -1048  -638  -638  -718
/* GC.CC..GU */
 -1318  -908  -908  -988
  -958  -548  -548  -628
 -1408  -998  -998 -1078
 -1048  -638  -638  -718
/* GC.CG..GU */
 -1318  -908  -908  -988
  -958  -548  -548  -628
 -1408  -998  -998 -1078
 -1048  -638  -638  -718
/* GC.CU..GU */
 -1318  -908  -908  -988
  -958  -548  -548  -628
 -1408  -998  -998 -1078
 -1048  -638  -638  -718
/* GC.GA..GU */
 -1138 -1168 -1048 -1168
  -968  -998  -878  -998
 -1048 -1078  -958 -1078
 -1038 -1068  -948 -1068
/* GC.GC..GU */
 -1308 -1338 -1218 -1338
  -948  -978  -858  -978
 -1398 -1428 -1308 -1428
 -1038 -1068  -948 -1068
/* GC.GG..GU */
 -1308 -1338 -1218 -1338
  -948  -978  -858  -978
 -1398 -1428 -1308 -1428
 -1038 -1068  -948 -1068
/* GC.GU..GU */
 -1308 -1338 -1218 -1338
  -948  -978  -858  -978
 -1398 -1428 -1308 -1428
 -1038 -1068  -948 -1068
/* GC.UA..GU */
  -928  -928  -928  -998
  -758  -758  -758  -828
  -838  -838  -838  -908
  -828  -828  -828  -898
/* GC.UC..GU */
 -1098 -1098 -1098 -1168
  -738  -738  -738  -808
 -1188 -1188 -1188 -1258
  -828  -828  -828  -898
/* GC.UG..GU */
 -1098 -1098 -1098 -1168
  -738  -738  -738  -808
 -1188 -1188 -1188 -1258
  -828  -828  -828  -898
/* GC.UU..GU */
 -1098 -1098 -1098 -1168
  -738  -738  -738  -808
 -1188 -1188 -1188 -1258
  -828  -828  -828  -898
/* GC.AA..UG */
 -1238 -1598 -1278 -1598
  -998 -1358 -1038 -1358
 -1178 -1538 -1218 -1538
 -1068 -1428 -1108 -1428
/* GC.AC..UG */
 -1308 -1668 -1348 -1668
  -998 -1358 -1038 -1358
 -1328 -1688 -1368 -1688
  -958 -1318  -998 -1318
/* GC.AG..UG */
 -1478 -1838 -1518 -1838
  -878 -1238  -918 -1238
 -1438 -1798 -1478 -1798
 -1068 -1428 -1108 -1428
/* GC.AU..UG */
 -1328 -1688 -1368 -1688
  -998 -1358 -1038 -1358
 -1328 -1688 -1368 -1688
  -878 -1238  -918 -1238
/* GC.CA..UG */
 -1438 -1028 -1028 -1108
 -1198  -788  -788  -868
 -1378  -968  -968 -1048
 -1268  -858  -858  -938
/* GC.CC..UG */
 -1508 -1098 -1098 -1178
 -1198  -788  -788  -868
 -1528 -1118 -1118 -1198
 -1158  -748  -748  -828
/* GC.CG..UG */
 -1678 -1268 -1268 -1348
 -1078  -668  -668  -748
 -1638 -1228 -1228 -1308
 -1268  -858  -858  -938
/* GC.CU..UG */
 -1528 -1118 -1118 -1198
 -1198  -788  -788  -868
 -1528 -1118 -1118 -1198
 -1078  -668  -668  -748
/* GC.GA..UG */
 -1428 -1458 -1338 -1458
 -1188 -1218 -1098 -1218
 -1368 -1398 -1278 -1398
 -1258 -1288 -1168 -1288
/* GC.GC..UG */
 -1498 -1528 -1408 -1528
 -1188 -1218 -1098 -1218
 -1518 -1548 -1428 -1548
 -1148 -1178 -1058 -1178
/* GC.GG..UG */
 -1668 -1698 -1578 -1698
 -1068 -1098  -978 -1098
 -1628 -1658 -1538 -1658
 -1258 -1288 -1168 -1288
/* GC.GU..UG */
 -1518 -1548 -1428 -1548
 -1188 -1218 -1098 -1218
 -1518 -1548 -1428 -1548
 -1068 -1098  -978 -1098
/* GC.UA..UG */
 -1218 -1218 -1218 -1288
  -978  -978  -978 -1048
 -1158 -1158 -1158 -1228
 -1048 -1048 -1048 -1118
/* GC.UC..UG */
 -1288 -1288 -1288 -1358
  -978  -978  -978 -1048
 -1308 -1308 -1308 -1378
  -938  -938  -938 -1008
/* GC.UG..UG */
 -1458 -1458 -1458 -1528
  -858  -858  -858  -928
 -1418 -1418 -1418 -1488
 -1048 -1048 -1048 -1118
/* GC.UU..UG */
 -1308 -1308 -1308 -1378
  -978  -978  -978 -1048
 -1308 -1308 -1308 -1378
  -858  -858  -858  -928
/* GC.AA..AU */
  -948 -1308  -988 -1308
  -778 -1138  -818 -1138
  -858 -1218  -898 -1218
  -848 -1208  -888 -1208
/* GC.AC..AU */
 -1118 -1478 -1158 -1478
  -758 -1118  -798 -1118
 -1208 -1568 -1248 -1568
  -848 -1208  -888 -1208
/* GC.AG..AU */
 -1118 -1478 -1158 -1478
  -758 -1118  -798 -1118
 -1208 -1568 -1248 -1568
  -848 -1208  -888 -1208
/* GC.AU..AU */
 -1118 -1478 -1158 -1478
  -758 -1118  -798 -1118
 -1208 -1568 -1248 -1568
  -848 -1208  -888 -1208
/* GC.CA..AU */
 -1148  -738  -738  -818
  -978  -568  -568  -648
 -1058  -648  -648  -728
 -1048  -638  -638  -718
/* GC.CC..AU */
 -1318  -908  -908  -988
  -958  -548  -548  -628
 -1408  -998  -998 -1078
 -1048  -638  -638  -718
/* GC.CG..AU */
 -1318  -908  -908  -988
  -958  -548  -548  -628
 -1408  -998  -998 -1078
 -1048  -638  -638  -718
/* GC.CU..AU */
 -1318  -908  -908  -988
  -958  -548  -548  -628
 -1408  -998  -998 -1078
 -1048  -638  -638  -718
/* GC.GA..AU */
 -1138 -1168 -1048 -1168
  -968  -998  -878  -998
 -1048 -1078  -958 -1078
 -1038 -1068  -948 -1068
/* GC.GC..AU */
 -1308 -1338 -1218 -1338
  -948  -978  -858  -978
 -1398 -1428 -1308 -1428
 -1038 -1068  -948 -1068
/* GC.GG..AU */
 -1308 -1338 -1218 -1338
  -948  -978  -858  -978
 -1398 -1428 -1308 -1428
 -1038 -1068  -948 -1068
/* GC.GU..AU */
 -1308 -1338 -1218 -1338
  -948  -978  -858  -978
 -1398 -1428 -1308 -1428
 -1038 -1068  -948 -1068
/* GC.UA..AU */
  -928  -928  -928  -998
  -758  -758  -758  -828
  -838  -838  -838  -908
  -828  -828  -828  -898
/* GC.UC..AU */
 -1098 -1098 -1098 -1168
  -738  -738  -738  -808
 -1188 -1188 -1188 -1258
  -828  -828  -828  -898
/* GC.UG..AU */
 -1098 -1098 -1098 -1168
  -738  -738  -738  -808
 -1188 -1188 -1188 -1258
  -828  -828  -828  -898
/* GC.UU..AU */
 -1098 -1098 -1098 -1168
  -738  -738  -738  -808
 -1188 -1188 -1188 -1258
  -828  -828  -828  -898
/* GC.AA..UA */
  -918 -1278  -958 -1278
  -948 -1308  -988 -1308
  -898 -1258  -938 -1258
  -798 -1158  -838 -1158
/* GC.AC..UA */
 -1148 -1508 -1188 -1508
 -1028 -1388 -1068 -1388
 -1198 -1558 -1238 -1558
  -658 -1018  -698 -1018
/* GC.AG..UA */
 -1408 -1768 -1448 -1768
  -718 -1078  -758 -1078
 -1408 -1768 -1448 -1768
  -798 -1158  -838 -1158
/* GC.AU..UA */
 -1108 -1468 -1148 -1468
  -698 -1058  -738 -1058
 -1198 -1558 -1238 -1558
  -659 -1019  -699 -1019
/* GC.CA..UA */
 -1118  -708  -708  -788
 -1148  -738  -738  -818
 -1098  -688  -688  -768
  -998  -588  -588  -668
/* GC.CC..UA */
 -1348  -938  -938 -1018
 -1228  -818  -818  -898
 -1398  -988  -988 -1068
  -858  -448  -448  -528
/* GC.CG..UA */
 -1608 -1198 -1198 -1278
  -918  -508  -508  -588
 -1608 -1198 -1198 -1278
  -998  -588  -588  -668
/* GC.CU..UA */
 -1308  -898  -898  -978
  -898  -488  -488  -568
 -1398  -988  -988 -1068
  -859  -449  -449  -529
/* GC.GA..UA */
 -1108 -1138 -1018 -1138
 -1138 -1168 -1048 -1168
 -1088 -1118  -998 -1118
  -988 -1018  -898 -1018
/* GC.GC..UA */
 -1338 -1368 -1248 -1368
 -1218 -1248 -1128 -1248
 -1388 -1418 -1298 -1418
  -848  -878  -758  -878
/* GC.GG..UA */
 -1598 -1628 -1508 -1628
  -908  -938  -818  -938
 -1598 -1628 -1508 -1628
  -988 -1018  -898 -1018
/* GC.GU..UA */
 -1298 -1328 -1208 -1328
  -888  -918  -798  -918
 -1388 -1418 -1298 -1418
  -849  -879  -759  -879
/* GC.UA..UA */
  -898  -898  -898  -968
  -928  -928  -928  -998
  -878  -878  -878  -948
  -778  -778  -778  -848
/* GC.UC..UA */
 -1128 -1128 -1128 -1198
 -1008 -1008 -1008 -1078
 -1178 -1178 -1178 -1248
  -638  -638  -638  -708
/* GC.UG..UA */
 -1388 -1388 -1388 -1458
  -698  -698  -698  -768
 -1388 -1388 -1388 -1458
  -778  -778  -778  -848
/* GC.UU..UA */
 -1088 -1088 -1088 -1158
  -678  -678  -678  -748
 -1178 -1178 -1178 -1248
  -639  -639  -639  -709
/* GC.AA.. @ */
  -569  -929  -609  -929
  -569  -929  -609  -929
  -569  -929  -609  -929
  -569  -929  -609  -929
/* GC.AC.. @ */
  -569  -929  -609  -929
  -569  -929  -609  -929
  -569  -929  -609  -929
  -569  -929  -609  -929
/* GC.AG.. @ */
  -569  -929  -609  -929
  -569  -929  -609  -929
  -569  -929  -609  -929
  -569  -929  -609  -929
/* GC.AU.. @ */
  -569  -929  -609  -929
  -569  -929  -609  -929
  -569  -929  -609  -929
  -569  -929  -609  -929
/* GC.CA.. @ */
  -769  -359  -359  -439
  -769  -359  -359  -439
  -769  -359  -359  -439
  -769  -359  -359  -439
/* GC.CC.. @ */
  -769  -359  -359  -439
  -769  -359  -359  -439
  -769  -359  -359  -439
  -769  -359  -359  -439
/* GC.CG.. @ */
  -769  -359  -359  -439
  -769  -359  -359  -439
  -769  -359  -359  -439
  -769  -359  -359  -439
/* GC.CU.. @ */
  -769  -359  -359  -439
  -769  -359  -359  -439
  -769  -359  -359  -439
  -769  -359  -359  -439
/* GC.GA.. @ */
  -759  -789  -669  -789
  -759  -789  -669  -789
  -759  -789  -669  -789
  -759  -789  -669  -789
/* GC.GC.. @ */
  -759  -789  -669  -789
  -759  -789  -669  -789
  -759  -789  -669  -789
  -759  -789  -669  -789
/* GC.GG.. @ */
  -759  -789  -669  -789
  -759  -789  -669  -789
  -759  -789  -669  -789
  -759  -789  -669  -789
/* GC.GU.. @ */
  -759  -789  -669  -789
  -759  -789  -669  -789
  -759  -789  -669  -789
  -759  -789  -669  -789
/* GC.UA.. @ */
  -549  -549  -549  -619
  -549  -549  -549  -619
  -549  -549  -549  -619
  -549  -549  -549  -619
/* GC.UC.. @ */
  -549  -549  -549  -619
  -549  -549  -549  -619
  -549  -549  -549  -619
  -549  -549  -549  -619
/* GC.UG.. @ */
  -549  -549  -549  -619
  -549  -549  -549  -619
  -549  -549  -549  -619
  -549  -549  -549  -619
/* GC.UU.. @ */
  -549  -549  -549  -619
  -549  -549  -549  -619
  -549  -549  -549  -619
  -549  -549  -549  -619
/* GU.AA..CG */
 -1458 -1628 -1628 -1628
  -948 -1118 -1118 -1118
 -1368 -1538 -1538 -1538
 -1238 -1408 -1408 -1408
/* GU.AC..CG */
 -1378 -1548 -1548 -1548
  -878 -1048 -1048 -1048
 -1368 -1538 -1538 -1538
 -1168 -1338 -1338 -1338
/* GU.AG..CG */
 -1458 -1628 -1628 -1628
  -948 -1118 -1118 -1118
 -1368 -1538 -1538 -1538
 -1238 -1408 -1408 -1408
/* GU.AU..CG */
 -1458 -1628 -1628 -1628
 -1098 -1268 -1268 -1268
 -1368 -1538 -1538 -1538
 -1288 -1458 -1458 -1458
/* GU.CA..CG */
 -1288 -1268 -1268 -1268
  -778  -758  -758  -758
 -1198 -1178 -1178 -1178
 -1068 -1048 -1048 -1048
/* GU.CC..CG */
 -1208 -1188 -1188 -1188
  -708  -688  -688  -688
 -1198 -1178 -1178 -1178
  -998  -978  -978  -978
/* GU.CG..CG */
 -1288 -1268 -1268 -1268
  -778  -758  -758  -758
 -1198 -1178 -1178 -1178
 -1068 -1048 -1048 -1048
/* GU.CU..CG */
 -1288 -1268 -1268 -1268
  -928  -908  -908  -908
 -1198 -1178 -1178 -1178
 -1118 -1098 -1098 -1098
/* GU.GA..CG */
 -1368 -1718 -1718 -1718
  -858 -1208 -1208 -1208
 -1278 -1628 -1628 -1628
 -1148 -1498 -1498 -1498
/* GU.GC..CG */
 -1288 -1638 -1638 -1638
  -788 -1138 -1138 -1138
 -1278 -1628 -1628 -1628
 -1078 -1428 -1428 -1428
/* GU.GG..CG */
 -1368 -1718 -1718 -1718
  -858 -1208 -1208 -1208
 -1278 -1628 -1628 -1628
 -1148 -1498 -1498 -1498
/* GU.GU..CG */
 -1368 -1718 -1718 -1718
 -1008 -1358 -1358 -1358
 -1278 -1628 -1628 -1628
 -1198 -1548 -1548 -1548
/* GU.UA..CG */
 -1358 -1358 -1358 -1358
  -848  -848  -848  -848
 -1268 -1268 -1268 -1268
 -1138 -1138 -1138 -1138
/* GU.UC..CG */
 -1278 -1278 -1278 -1278
  -778  -778  -778  -778
 -1268 -1268 -1268 -1268
 -1068 -1068 -1068 -1068
/* GU.UG..CG */
 -1358 -1358 -1358 -1358
  -848  -848  -848  -848
 -1268 -1268 -1268 -1268
 -1138 -1138 -1138 -1138
/* GU.UU..CG */
 -1358 -1358 -1358 -1358
  -998  -998  -998  -998
 -1268 -1268 -1268 -1268
 -1188 -1188 -1188 -1188
/* GU.AA..GC */
  -948 -1118 -1118 -1118
 -1148 -1318 -1318 -1318
 -1138 -1308 -1308 -1308
  -928 -1098 -1098 -1098
/* GU.AC..GC */
 -1308 -1478 -1478 -1478
  -738  -908  -908  -908
 -1168 -1338 -1338 -1338
  -928 -1098 -1098 -1098
/* GU.AG..GC */
  -988 -1158 -1158 -1158
  -738  -908  -908  -908
 -1048 -1218 -1218 -1218
  -928 -1098 -1098 -1098
/* GU.AU..GC */
 -1308 -1478 -1478 -1478
  -818  -988  -988  -988
 -1168 -1338 -1338 -1338
  -998 -1168 -1168 -1168
/* GU.CA..GC */
  -778  -758  -758  -758
  -978  -958  -958  -958
  -968  -948  -948  -948
  -758  -738  -738  -738
/* GU.CC..GC */
 -1138 -1118 -1118 -1118
  -568  -548  -548  -548
  -998  -978  -978  -978
  -758  -738  -738  -738
/* GU.CG..GC */
  -818  -798  -798  -798
  -568  -548  -548  -548
  -878  -858  -858  -858
  -758  -738  -738  -738
/* GU.CU..GC */
 -1138 -1118 -1118 -1118
  -648  -628  -628  -628
  -998  -978  -978  -978
  -828  -808  -808  -808
/* GU.GA..GC */
  -858 -1208 -1208 -1208
 -1058 -1408 -1408 -1408
 -1048 -1398 -1398 -1398
  -838 -1188 -1188 -1188
/* GU.GC..GC */
 -1218 -1568 -1568 -1568
  -648  -998  -998  -998
 -1078 -1428 -1428 -1428
  -838 -1188 -1188 -1188
/* GU.GG..GC */
  -898 -1248 -1248 -1248
  -648  -998  -998  -998
  -958 -1308 -1308 -1308
  -838 -1188 -1188 -1188
/* GU.GU..GC */
 -1218 -1568 -1568 -1568
  -728 -1078 -1078 -1078
 -1078 -1428 -1428 -1428
  -908 -1258 -1258 -1258
/* GU.UA..GC */
  -848  -848  -848  -848
 -1048 -1048 -1048 -1048
 -1038 -1038 -1038 -1038
  -828  -828  -828  -828
/* GU.UC..GC */
 -1208 -1208 -1208 -1208
  -638  -638  -638  -638
 -1068 -1068 -1068 -1068
  -828  -828  -828  -828
/* GU.UG..GC */
  -888  -888  -888  -888
  -638  -638  -638  -638
  -948  -948  -948  -948
  -828  -828  -828  -828
/* GU.UU..GC */
 -1208 -1208 -1208 -1208
  -718  -718  -718  -718
 -1068 -1068 -1068 -1068
  -898  -898  -898  -898
/* GU.AA..GU */
  -858 -1028 -1028 -1028
  -688  -858  -858  -858
  -768  -938  -938  -938
  -758  -928  -928  -928
/* GU.AC..GU */
 -1028 -1198 -1198 -1198
  -668  -838  -838  -838
 -1118 -1288 -1288 -1288
  -758  -928  -928  -928
/* GU.AG..GU */
 -1028 -1198 -1198 -1198
  -668  -838  -838  -838
 -1118 -1288 -1288 -1288
  -758  -928  -928  -928
/* GU.AU..GU */
 -1028 -1198 -1198 -1198
  -668  -838  -838  -838
 -1118 -1288 -1288 -1288
  -758  -928  -928  -928
/* GU.CA..GU */
  -688  -668  -668  -668
  -518  -498  -498  -498
  -598  -578  -578  -578
  -588  -568  -568  -568
/* GU.CC..GU */
  -858  -838  -838  -838
  -498  -478  -478  -478
  -948  -928  -928  -928
  -588  -568  -568  -568
/* GU.CG..GU */
  -858  -838  -838  -838
  -498  -478  -478  -478
  -948  -928  -928  -928
  -588  -568  -568  -568
/* GU.CU..GU */
  -858  -838  -838  -838
  -498  -478  -478  -478
  -948  -928  -928  -928
  -588  -568  -568  -568
/* GU.GA..GU */
  -768 -1118 -1118 -1118
  -598  -948  -948  -948
  -678 -1028 -1028 -1028
  -668 -1018 -1018 -1018
/* GU.GC..GU */
  -938 -1288 -1288 -1288
  -578  -928  -928  -928
 -1028 -1378 -1378 -1378
  -668 -1018 -1018 -1018
/* GU.GG..GU */
  -938 -1288 -1288 -1288
  -578  -928  -928  -928
 -1028 -1378 -1378 -1378
  -668 -1018 -1018 -1018
/* GU.GU..GU */
  -938 -1288 -1288 -1288
  -578  -928  -928  -928
 -1028 -1378 -1378 -1378
  -668 -1018 -1018 -1018
/* GU.UA..GU */
  -758  -758  -758  -758
  -588  -588  -588  -588
  -668  -668  -668  -668
  -658  -658  -658  -658
/* GU.UC..GU */
  -928  -928  -928  -928
  -568  -568  -568  -568
 -1018 -1018 -1018 -1018
  -658  -658  -658  -658
/* GU.UG..GU */
  -928  -928  -928  -928
  -568  -568  -568  -568
 -1018 -1018 -1018 -1018
  -658  -658  -658  -658
/* GU.UU..GU */
  -928  -928  -928  -928
  -568  -568  -568  -568
 -1018 -1018 -1018 -1018
  -658  -658  -658  -658
/* GU.AA..UG */
 -1148 -1318 -1318 -1318
  -908 -1078 -1078 -1078
 -1088 -1258 -1258 -1258
  -978 -1148 -1148 -1148
/* GU.AC..UG */
 -1218 -1388 -1388 -1388
  -908 -1078 -1078 -1078
 -1238 -1408 -1408 -1408
  -868 -1038 -1038 -1038
/* GU.AG..UG */
 -1388 -1558 -1558 -1558
  -788  -958  -958  -958
 -1348 -1518 -1518 -1518
  -978 -1148 -1148 -1148
/* GU.AU..UG */
 -1238 -1408 -1408 -1408
  -908 -1078 -1078 -1078
 -1238 -1408 -1408 -1408
  -788  -958  -958  -958
/* GU.CA..UG */
  -978  -958  -958  -958
  -738  -718  -718  -718
  -918  -898  -898  -898
  -808  -788  -788  -788
/* GU.CC..UG */
 -1048 -1028 -1028 -1028
  -738  -718  -718  -718
 -1068 -1048 -1048 -1048
  -698  -678  -678  -678
/* GU.CG..UG */
 -1218 -1198 -1198 -1198
  -618  -598  -598  -598
 -1178 -1158 -1158 -1158
  -808  -788  -788  -788
/* GU.CU..UG */
 -1068 -1048 -1048 -1048
  -738  -718  -718  -718
 -1068 -1048 -1048 -1048
  -618  -598  -598  -598
/* GU.GA..UG */
 -1058 -1408 -1408 -1408
  -818 -1168 -1168 -1168
  -998 -1348 -1348 -1348
  -888 -1238 -1238 -1238
/* GU.GC..UG */
 -1128 -1478 -1478 -1478
  -818 -1168 -1168 -1168
 -1148 -1498 -1498 -1498
  -778 -1128 -1128 -1128
/* GU.GG..UG */
 -1298 -1648 -1648 -1648
  -698 -1048 -1048 -1048
 -1258 -1608 -1608 -1608
  -888 -1238 -1238 -1238
/* GU.GU..UG */
 -1148 -1498 -1498 -1498
  -818 -1168 -1168 -1168
 -1148 -1498 -1498 -1498
  -698 -1048 -1048 -1048
/* GU.UA..UG */
 -1048 -1048 -1048 -1048
  -808  -808  -808  -808
  -988  -988  -988  -988
  -878  -878  -878  -878
/* GU.UC..UG */
 -1118 -1118 -1118 -1118
  -808  -808  -808  -808
 -1138 -1138 -1138 -1138
  -768  -768  -768  -768
/* GU.UG..UG */
 -1288 -1288 -1288 -1288
  -688  -688  -688  -688
 -1248 -1248 -1248 -1248
  -878  -878  -878  -878
/* GU.UU..UG */
 -1138 -1138 -1138 -1138
  -808  -808  -808  -808
 -1138 -1138 -1138 -1138
  -688  -688  -688  -688
/* GU.AA..AU */
  -858 -1028 -1028 -1028
  -688  -858  -858  -858
  -768  -938  -938  -938
  -758  -928  -928  -928
/* GU.AC..AU */
 -1028 -1198 -1198 -1198
  -668  -838  -838  -838
 -1118 -1288 -1288 -1288
  -758  -928  -928  -928
/* GU.AG..AU */
 -1028 -1198 -1198 -1198
  -668  -838  -838  -838
 -1118 -1288 -1288 -1288
  -758  -928  -928  -928
/* GU.AU..AU */
 -1028 -1198 -1198 -1198
  -668  -838  -838  -838
 -1118 -1288 -1288 -1288
  -758  -928  -928  -928
/* GU.CA..AU */
  -688  -668  -668  -668
  -518  -498  -498  -498
  -598  -578  -578  -578
  -588  -568  -568  -568
/* GU.CC..AU */
  -858  -838  -838  -838
  -498  -478  -478  -478
  -948  -928  -928  -928
  -588  -568  -568  -568
/* GU.CG..AU */
  -858  -838  -838  -838
  -498  -478  -478  -478
  -948  -928  -928  -928
  -588  -568  -568  -568
/* GU.CU..AU */
  -858  -838  -838  -838
  -498  -478  -478  -478
  -948  -928  -928  -928
  -588  -568  -568  -568
/* GU.GA..AU */
  -768 -1118 -1118 -1118
  -598  -948  -948  -948
  -678 -1028 -1028 -1028
  -668 -1018 -1018 -1018
/* GU.GC..AU */
  -938 -1288 -1288 -1288
  -578  -928  -928  -928
 -1028 -1378 -1378 -1378
  -668 -1018 -1018 -1018
/* GU.GG..AU */
  -938 -1288 -1288 -1288
  -578  -928  -928  -928
 -1028 -1378 -1378 -1378
  -668 -1018 -1018 -1018
/* GU.GU..AU */
  -938 -1288 -1288 -1288
  -578  -928  -928  -928
 -1028 -1378 -1378 -1378
  -668 -1018 -1018 -1018
/* GU.UA..AU */
  -758  -758  -758  -758
  -588  -588  -588  -588
  -668  -668  -668  -668
  -658  -658  -658  -658
/* GU.UC..AU */
  -928  -928  -928  -928
  -568  -568  -568  -568
 -1018 -1018 -1018 -1018
  -658  -658  -658  -658
/* GU.UG..AU */
  -928  -928  -928  -928
  -568  -568  -568  -568
 -1018 -1018 -1018 -1018
  -658  -658  -658  -658
/* GU.UU..AU */
  -928  -928  -928  -928
  -568  -568  -568  -568
 -1018 -1018 -1018 -1018
  -658  -658  -658  -658
/* GU.AA..UA */
  -828  -998  -998  -998
  -858 -1028 -1028 -1028
  -808  -978  -978  -978
  -708  -878  -878  -878
/* GU.AC..UA */
 -1058 -1228 -1228 -1228
  -938 -1108 -1108 -1108
 -1108 -1278 -1278 -1278
  -568  -738  -738  -738
/* GU.AG..UA */
 -1318 -1488 -1488 -1488
  -628  -798  -798  -798
 -1318 -1488 -1488 -1488
  -708  -878  -878  -878
/* GU.AU..UA */
 -1018 -1188 -1188 -1188
  -608  -778  -778  -778
 -1108 -1278 -1278 -1278
  -569  -739  -739  -739
/* GU.CA..UA */
  -658  -638  -638  -638
  -688  -668  -668  -668
  -638  -618  -618  -618
  -538  -518  -518  -518
/* GU.CC..UA */
  -888  -868  -868  -868
  -768  -748  -748  -748
  -938  -918  -918  -918
  -398  -378  -378  -378
/* GU.CG..UA */
 -1148 -1128 -1128 -1128
  -458  -438  -438  -438
 -1148 -1128 -1128 -1128
  -538  -518  -518  -518
/* GU.CU..UA */
  -848  -828  -828  -828
  -438  -418  -418  -418
  -938  -918  -918  -918
  -399  -379  -379  -379
/* GU.GA..UA */
  -738 -1088 -1088 -1088
  -768 -1118 -1118 -1118
  -718 -1068 -1068 -1068
  -618  -968  -968  -968
/* GU.GC..UA */
  -968 -1318 -1318 -1318
  -848 -1198 -1198 -1198
 -1018 -1368 -1368 -1368
  -478  -828  -828  -828
/* GU.GG..UA */
 -1228 -1578 -1578 -1578
  -538  -888  -888  -888
 -1228 -1578 -1578 -1578
  -618  -968  -968  -968
/* GU.GU..UA */
  -928 -1278 -1278 -1278
  -518  -868  -868  -868
 -1018 -1368 -1368 -1368
  -479  -829  -829  -829
/* GU.UA..UA */
  -728  -728  -728  -728
  -758  -758  -758  -758
  -708  -708  -708  -708
  -608  -608  -608  -608
/* GU.UC..UA */
  -958  -958  -958  -958
  -838  -838  -838  -838
 -1008 -1008 -1008 -1008
  -468  -468  -468  -468
/* GU.UG..UA */
 -1218 -1218 -1218 -1218
  -528  -528  -528  -528
 -1218 -1218 -1218 -1218
  -608  -608  -608  -608
/* GU.UU..UA */
  -918  -918  -918  -918
  -508  -508  -508  -508
 -1008 -1008 -1008 -1008
  -469  -469  -469  -469
/* GU.AA.. @ */
  -479  -649  -649  -649
  -479  -649  -649  -649
  -479  -649  -649  -649
  -479  -649  -649  -649
/* GU.AC.. @ */
  -479  -649  -649  -649
  -479  -649  -649  -649
  -479  -649  -649  -649
  -479  -649  -649  -649
/* GU.AG.. @ */
  -479  -649  -649  -649
  -479  -649  -649  -649
  -479  -649  -649  -649
  -479  -649  -649  -649
/* GU.AU.. @ */
  -479  -649  -649  -649
  -479  -649  -649  -649
  -479  -649  -649  -649
  -479  -649  -649  -649
/* GU.CA.. @ */
  -309  -289  -289  -289
  -309  -289  -289  -289
  -309  -289  -289  -289
  -309  -289  -289  -289
/* GU.CC.. @ */
  -309  -289  -289  -289
  -309  -289  -289  -289
  -309  -289  -289  -289
  -309  -289  -289  -289
/* GU.CG.. @ */
  -309  -289  -289  -289
  -309  -289  -289  -289
  -309  -289  -289  -289
  -309  -289  -289  -289
/* GU.CU.. @ */
  -309  -289  -289  -289
  -309  -289  -289  -289
  -309  -289  -289  -289
  -309  -289  -289  -289
/* GU.GA.. @ */
  -389  -739  -739  -739
  -389  -739  -739  -739
  -389  -739  -739  -739
  -389  -739  -739  -739
/* GU.GC.. @ */
  -389  -739  -739  -739
  -389  -739  -739  -739
  -389  -739  -739  -739
  -389  -739  -739  -739
/* GU.GG.. @ */
  -389  -739  -739  -739
  -389  -739  -739  -739
  -389  -739  -739  -739
  -389  -739  -739  -739
/* GU.GU.. @ */
  -389  -739  -739  -739
  -389  -739  -739  -739
  -389  -739  -739  -739
  -389  -739  -739  -739
/* GU.UA.. @ */
  -379  -379  -379  -379
  -379  -379  -379  -379
  -379  -379  -379  -379
  -379  -379  -379  -379
/* GU.UC.. @ */
  -379  -379  -379  -379
  -379  -379  -379  -379
  -379  -379  -379  -379
  -379  -379  -379  -379
/* GU.UG.. @ */
  -379  -379  -379  -379
  -379  -379  -379  -379
  -379  -379  -379  -379
  -379  -379  -379  -379
/* GU.UU.. @ */
  -379  -379  -379  -379
  -379  -379  -379  -379
  -379  -379  -379  -379
  -379  -379  -379  -379
/* UG.AA..CG */
 -1748 -1818 -1988 -1838
 -1238 -1308 -1478 -1328
 -1658 -1728 -1898 -1748
 -1528 -1598 -1768 -1618
/* UG.AC..CG */
 -1668 -1738 -1908 -1758
 -1168 -1238 -1408 -1258
 -1658 -1728 -1898 -1748
 -1458 -1528 -1698 -1548
/* UG.AG..CG */
 -1748 -1818 -1988 -1838
 -1238 -1308 -1478 -1328
 -1658 -1728 -1898 -1748
 -1528 -1598 -1768 -1618
/* UG.AU..CG */
 -1748 -1818 -1988 -1838
 -1388 -1458 -1628 -1478
 -1658 -1728 -1898 -1748
 -1578 -1648 -1818 -1668
/* UG.CA..CG */
 -1508 -1508 -1388 -1508
  -998  -998  -878  -998
 -1418 -1418 -1298 -1418
 -1288 -1288 -1168 -1288
/* UG.CC..CG */
 -1428 -1428 -1308 -1428
  -928  -928  -808  -928
 -1418 -1418 -1298 -1418
 -1218 -1218 -1098 -1218
/* UG.CG..CG */
 -1508 -1508 -1388 -1508
  -998  -998  -878  -998
 -1418 -1418 -1298 -1418
 -1288 -1288 -1168 -1288
/* UG.CU..CG */
 -1508 -1508 -1388 -1508
 -1148 -1148 -1028 -1148
 -1418 -1418 -1298 -1418
 -1338 -1338 -1218 -1338
/* UG.GA..CG */
 -1688 -1838 -1948 -1838
 -1178 -1328 -1438 -1328
 -1598 -1748 -1858 -1748
 -1468 -1618 -1728 -1618
/* UG.GC..CG */
 -1608 -1758 -1868 -1758
 -1108 -1258 -1368 -1258
 -1598 -1748 -1858 -1748
 -1398 -1548 -1658 -1548
/* UG.GG..CG */
 -1688 -1838 -1948 -1838
 -1178 -1328 -1438 -1328
 -1598 -1748 -1858 -1748
 -1468 -1618 -1728 -1618
/* UG.GU..CG */
 -1688 -1838 -1948 -1838
 -1328 -1478 -1588 -1478
 -1598 -1748 -1858 -1748
 -1518 -1668 -1778 -1668
/* UG.UA..CG */
 -1578 -1468 -1578 -1388
 -1068  -958 -1068  -878
 -1488 -1378 -1488 -1298
 -1358 -1248 -1358 -1168
/* UG.UC..CG */
 -1498 -1388 -1498 -1308
  -998  -888  -998  -808
 -1488 -1378 -1488 -1298
 -1288 -1178 -1288 -1098
/* UG.UG..CG */
 -1578 -1468 -1578 -1388
 -1068  -958 -1068  -878
 -1488 -1378 -1488 -1298
 -1358 -1248 -1358 -1168
/* UG.UU..CG */
 -1578 -1468 -1578 -1388
 -1218 -1108 -1218 -1028
 -1488 -1378 -1488 -1298
 -1408 -1298 -1408 -1218
/* UG.AA..GC */
 -1238 -1308 -1478 -1328
 -1438 -1508 -1678 -1528
 -1428 -1498 -1668 -1518
 -1218 -1288 -1458 -1308
/* UG.AC..GC */
 -1598 -1668 -1838 -1688
 -1028 -1098 -1268 -1118
 -1458 -1528 -1698 -1548
 -1218 -1288 -1458 -1308
/* UG.AG..GC */
 -1278 -1348 -1518 -1368
 -1028 -1098 -1268 -1118
 -1338 -1408 -1578 -1428
 -1218 -1288 -1458 -1308
/* UG.AU..GC */
 -1598 -1668 -1838 -1688
 -1108 -1178 -1348 -1198
 -1458 -1528 -1698 -1548
 -1288 -1358 -1528 -1378
/* UG.CA..GC */
  -998  -998  -878  -998
 -1198 -1198 -1078 -1198
 -1188 -1188 -1068 -1188
  -978  -978  -858  -978
/* UG.CC..GC */
 -1358 -1358 -1238 -1358
  -788  -788  -668  -788
 -1218 -1218 -1098 -1218
  -978  -978  -858  -978
/* UG.CG..GC */
 -1038 -1038  -918 -1038
  -788  -788  -668  -788
 -1098 -1098  -978 -1098
  -978  -978  -858  -978
/* UG.CU..GC */
 -1358 -1358 -1238 -1358
  -868  -868  -748  -868
 -1218 -1218 -1098 -1218
 -1048 -1048  -928 -1048
/* UG.GA..GC */
 -1178 -1328 -1438 -1328
 -1378 -1528 -1638 -1528
 -1368 -1518 -1628 -1518
 -1158 -1308 -1418 -1308
/* UG.GC..GC */
 -1538 -1688 -1798 -1688
  -968 -1118 -1228 -1118
 -1398 -1548 -1658 -1548
 -1158 -1308 -1418 -1308
/* UG.GG..GC */
 -1218 -1368 -1478 -1368
  -968 -1118 -1228 -1118
 -1278 -1428 -1538 -1428
 -1158 -1308 -1418 -1308
/* UG.GU..GC */
 -1538 -1688 -1798 -1688
 -1048 -1198 -1308 -1198
 -1398 -1548 -1658 -1548
 -1228 -1378 -1488 -1378
/* UG.UA..GC */
 -1068  -958 -1068  -878
 -1268 -1158 -1268 -1078
 -1258 -1148 -1258 -1068
 -1048  -938 -1048  -858
/* UG.UC..GC */
 -1428 -1318 -1428 -1238
  -858  -748  -858  -668
 -1288 -1178 -1288 -1098
 -1048  -938 -1048  -858
/* UG.UG..GC */
 -1108  -998 -1108  -918
  -858  -748  -858  -668
 -1168 -1058 -1168  -978
 -1048  -938 -1048  -858
/* UG.UU..GC */
 -1428 -1318 -1428 -1238
  -938  -828  -938  -748
 -1288 -1178 -1288 -1098
 -1118 -1008 -1118  -928
/* UG.AA..GU */
 -1148 -1218 -1388 -1238
  -978 -1048 -1218 -1068
 -1058 -1128 -1298 -1148
 -1048 -1118 -1288 -1138
/* UG.AC..GU */
 -1318 -1388 -1558 -1408
  -958 -1028 -1198 -1048
 -1408 -1478 -1648 -1498
 -1048 -1118 -1288 -1138
/* UG.AG..GU */
 -1318 -1388 -1558 -1408
  -958 -1028 -1198 -1048
 -1408 -1478 -1648 -1498
 -1048 -1118 -1288 -1138
/* UG.AU..GU */
 -1318 -1388 -1558 -1408
  -958 -1028 -1198 -1048
 -1408 -1478 -1648 -1498
 -1048 -1118 -1288 -1138
/* UG.CA..GU */
  -908  -908  -788  -908
  -738  -738  -618  -738
  -818  -818  -698  -818
  -808  -808  -688  -808
/* UG.CC..GU */
 -1078 -1078  -958 -1078
  -718  -718  -598  -718
 -1168 -1168 -1048 -1168
  -808  -808  -688  -808
/* UG.CG..GU */
 -1078 -1078  -958 -1078
  -718  -718  -598  -718
 -1168 -1168 -1048 -1168
  -808  -808  -688  -808
/* UG.CU..GU */
 -1078 -1078  -958 -1078
  -718  -718  -598  -718
 -1168 -1168 -1048 -1168
  -808  -808  -688  -808
/* UG.GA..GU */
 -1088 -1238 -1348 -1238
  -918 -1068 -1178 -1068
  -998 -1148 -1258 -1148
  -988 -1138 -1248 -1138
/* UG.GC..GU */
 -1258 -1408 -1518 -1408
  -898 -1048 -1158 -1048
 -1348 -1498 -1608 -1498
  -988 -1138 -1248 -1138
/* UG.GG..GU */
 -1258 -1408 -1518 -1408
  -898 -1048 -1158 -1048
 -1348 -1498 -1608 -1498
  -988 -1138 -1248 -1138
/* UG.GU..GU */
 -1258 -1408 -1518 -1408
  -898 -1048 -1158 -1048
 -1348 -1498 -1608 -1498
  -988 -1138 -1248 -1138
/* UG.UA..GU */
  -978  -868  -978  -788
  -808  -698  -808  -618
  -888  -778  -888  -698
  -878  -768  -878  -688
/* UG.UC..GU */
 -1148 -1038 -1148  -958
  -788  -678  -788  -598
 -1238 -1128 -1238 -1048
  -878  -768  -878  -688
/* UG.UG..GU */
 -1148 -1038 -1148  -958
  -788  -678  -788  -598
 -1238 -1128 -1238 -1048
  -878  -768  -878  -688
/* UG.UU..GU */
 -1148 -1038 -1148  -958
  -788  -678  -788  -598
 -1238 -1128 -1238 -1048
  -878  -768  -878  -688
/* UG.AA..UG */
 -1438 -1508 -1678 -1528
 -1198 -1268 -1438 -1288
 -1378 -1448 -1618 -1468
 -1268 -1338 -1508 -1358
/* UG.AC..UG */
 -1508 -1578 -1748 -1598
 -1198 -1268 -1438 -1288
 -1528 -1598 -1768 -1618
 -1158 -1228 -1398 -1248
/* UG.AG..UG */
 -1678 -1748 -1918 -1768
 -1078 -1148 -1318 -1168
 -1638 -1708 -1878 -1728
 -1268 -1338 -1508 -1358
/* UG.AU..UG */
 -1528 -1598 -1768 -1618
 -1198 -1268 -1438 -1288
 -1528 -1598 -1768 -1618
 -1078 -1148 -1318 -1168
/* UG.CA..UG */
 -1198 -1198 -1078 -1198
  -958  -958  -838  -958
 -1138 -1138 -1018 -1138
 -1028 -1028  -908 -1028
/* UG.CC..UG */
 -1268 -1268 -1148 -1268
  -958  -958  -838  -958
 -1288 -1288 -1168 -1288
  -918  -918  -798  -918
/* UG.CG..UG */
 -1438 -1438 -1318 -1438
  -838  -838  -718  -838
 -1398 -1398 -1278 -1398
 -1028 -1028  -908 -1028
/* UG.CU..UG */
 -1288 -1288 -1168 -1288
  -958  -958  -838  -958
 -1288 -1288 -1168 -1288
  -838  -838  -718  -838
/* UG.GA..UG */
 -1378 -1528 -1638 -1528
 -1138 -1288 -1398 -1288
 -1318 -1468 -1578 -1468
 -1208 -1358 -1468 -1358
/* UG.GC..UG */
 -1448 -1598 -1708 -1598
 -1138 -1288 -1398 -1288
 -1468 -1618 -1728 -1618
 -1098 -1248 -1358 -1248
/* UG.GG..UG */
 -1618 -1768 -1878 -1768
 -1018 -1168 -1278 -1168
 -1578 -1728 -1838 -1728
 -1208 -1358 -1468 -1358
/* UG.GU..UG */
 -1468 -1618 -1728 -1618
 -1138 -1288 -1398 -1288
 -1468 -1618 -1728 -1618
 -1018 -1168 -1278 -1168
/* UG.UA..UG */
 -1268 -1158 -1268 -1078
 -1028  -918 -1028  -838
 -1208 -1098 -1208 -1018
 -1098  -988 -1098  -908
/* UG.UC..UG */
 -1338 -1228 -1338 -1148
 -1028  -918 -1028  -838
 -1358 -1248 -1358 -1168
  -988  -878  -988  -798
/* UG.UG..UG */
 -1508 -1398 -1508 -1318
  -908  -798  -908  -718
 -1468 -1358 -1468 -1278
 -1098  -988 -1098  -908
/* UG.UU..UG */
 -1358 -1248 -1358 -1168
 -1028  -918 -1028  -838
 -1358 -1248 -1358 -1168
  -908  -798  -908  -718
/* UG.AA..AU */
 -1148 -1218 -1388 -1238
  -978 -1048 -1218 -1068
 -1058 -1128 -1298 -1148
 -1048 -1118 -1288 -1138
/* UG.AC..AU */
 -1318 -1388 -1558 -1408
  -958 -1028 -1198 -1048
 -1408 -1478 -1648 -1498
 -1048 -1118 -1288 -1138
/* UG.AG..AU */
 -1318 -1388 -1558 -1408
  -958 -1028 -1198 -1048
 -1408 -1478 -1648 -1498
 -1048 -1118 -1288 -1138
/* UG.AU..AU */
 -1318 -1388 -1558 -1408
  -958 -1028 -1198 -1048
 -1408 -1478 -1648 -1498
 -1048 -1118 -1288 -1138
/* UG.CA..AU */
  -908  -908  -788  -908
  -738  -738  -618  -738
  -818  -818  -698  -818
  -808  -808  -688  -808
/* UG.CC..AU */
 -1078 -1078  -958 -1078
  -718  -718  -598  -718
 -1168 -1168 -1048 -1168
  -808  -808  -688  -808
/* UG.CG..AU */
 -1078 -1078  -958 -1078
  -718  -718  -598  -718
 -1168 -1168 -1048 -1168
  -808  -808  -688  -808
/* UG.CU..AU */
 -1078 -1078  -958 -1078
  -718  -718  -598  -718
 -1168 -1168 -1048 -1168
  -808  -808  -688  -808
/* UG.GA..AU */
 -1088 -1238 -1348 -1238
  -918 -1068 -1178 -1068
  -998 -1148 -1258 -1148
  -988 -1138 -1248 -1138
/* UG.GC..AU */
 -1258 -1408 -1518 -1408
  -898 -1048 -1158 -1048
 -1348 -1498 -1608 -1498
  -988 -1138 -1248 -1138
/* UG.GG..AU */
 -1258 -1408 -1518 -1408
  -898 -1048 -1158 -1048
 -1348 -1498 -1608 -1498
  -988 -1138 -1248 -1138
/* UG.GU..AU */
 -1258 -1408 -1518 -1408
  -898 -1048 -1158 -1048
 -1348 -1498 -1608 -1498
  -988 -1138 -1248 -1138
/* UG.UA..AU */
  -978  -868  -978  -788
  -808  -698  -808  -618
  -888  -778  -888  -698
  -878  -768  -878  -688
/* UG.UC..AU */
 -1148 -1038 -1148  -958
  -788  -678  -788  -598
 -1238 -1128 -1238 -1048
  -878  -768  -878  -688
/* UG.UG..AU */
 -1148 -1038 -1148  -958
  -788  -678  -788  -598
 -1238 -1128 -1238 -1048
  -878  -768  -878  -688
/* UG.UU..AU */
 -1148 -1038 -1148  -958
  -788  -678  -788  -598
 -1238 -1128 -1238 -1048
  -878  -768  -878  -688
/* UG.AA..UA */
 -1118 -1188 -1358 -1208
 -1148 -1218 -1388 -1238
 -1098 -1168 -1338 -1188
  -998 -1068 -1238 -1088
/* UG.AC..UA */
 -1348 -1418 -1588 -1438
 -1228 -1298 -1468 -1318
 -1398 -1468 -1638 -1488
  -858  -928 -1098  -948
/* UG.AG..UA */
 -1608 -1678 -1848 -1698
  -918  -988 -1158 -1008
 -1608 -1678 -1848 -1698
  -998 -1068 -1238 -1088
/* UG.AU..UA */
 -1308 -1378 -1548 -1398
  -898  -968 -1138  -988
 -1398 -1468 -1638 -1488
  -859  -929 -1099  -949
/* UG.CA..UA */
  -878  -878  -758  -878
  -908  -908  -788  -908
  -858  -858  -738  -858
  -758  -758  -638  -758
/* UG.CC..UA */
 -1108 -1108  -988 -1108
  -988  -988  -868  -988
 -1158 -1158 -1038 -1158
  -618  -618  -498  -618
/* UG.CG..UA */
 -1368 -1368 -1248 -1368
  -678  -678  -558  -678
 -1368 -1368 -1248 -1368
  -758  -758  -638  -758
/* UG.CU..UA */
 -1068 -1068  -948 -1068
  -658  -658  -538  -658
 -1158 -1158 -1038 -1158
  -619  -619  -499  -619
/* UG.GA..UA */
 -1058 -1208 -1318 -1208
 -1088 -1238 -1348 -1238
 -1038 -1188 -1298 -1188
  -938 -1088 -1198 -1088
/* UG.GC..UA */
 -1288 -1438 -1548 -1438
 -1168 -1318 -1428 -1318
 -1338 -1488 -1598 -1488
  -798  -948 -1058  -948
/* UG.GG..UA */
 -1548 -1698 -1808 -1698
  -858 -1008 -1118 -1008
 -1548 -1698 -1808 -1698
  -938 -1088 -1198 -1088
/* UG.GU..UA */
 -1248 -1398 -1508 -1398
  -838  -988 -1098  -988
 -1338 -1488 -1598 -1488
  -799  -949 -1059  -949
/* UG.UA..UA */
  -948  -838  -948  -758
  -978  -868  -978  -788
  -928  -818  -928  -738
  -828  -718  -828  -638
/* UG.UC..UA */
 -1178 -1068 -1178  -988
 -1058  -948 -1058  -868
 -1228 -1118 -1228 -1038
  -688  -578  -688  -498
/* UG.UG..UA */
 -1438 -1328 -1438 -1248
  -748  -638  -748  -558
 -1438 -1328 -1438 -1248
  -828  -718  -828  -638
/* UG.UU..UA */
 -1138 -1028 -1138  -948
  -728  -618  -728  -538
 -1228 -1118 -1228 -1038
  -689  -579  -689  -499
/* UG.AA.. @ */
  -769  -839 -1009  -859
  -769  -839 -1009  -859
  -769  -839 -1009  -859
  -769  -839 -1009  -859
/* UG.AC.. @ */
  -769  -839 -1009  -859
  -769  -839 -1009  -859
  -769  -839 -1009  -859
  -769  -839 -1009  -859
/* UG.AG.. @ */
  -769  -839 -1009  -859
  -769  -839 -1009  -859
  -769  -839 -1009  -859
  -769  -839 -1009  -859
/* UG.AU.. @ */
  -769  -839 -1009  -859
  -769  -839 -1009  -859
  -769  -839 -1009  -859
  -769  -839 -1009  -859
/* UG.CA.. @ */
  -529  -529  -409  -529
  -529  -529  -409  -529
  -529  -529  -409  -529
  -529  -529  -409  -529
/* UG.CC.. @ */
  -529  -529  -409  -529
  -529  -529  -409  -529
  -529  -529  -409  -529
  -529  -529  -409  -529
/* UG.CG.. @ */
  -529  -529  -409  -529
  -529  -529  -409  -529
  -529  -529  -409  -529
  -529  -529  -409  -529
/* UG.CU.. @ */
  -529  -529  -409  -529
  -529  -529  -409  -529
  -529  -529  -409  -529
  -529  -529  -409  -529
/* UG.GA.. @ */
  -709  -859  -969  -859
  -709  -859  -969  -859
  -709  -859  -969  -859
  -709  -859  -969  -859
/* UG.GC.. @ */
  -709  -859  -969  -859
  -709  -859  -969  -859
  -709  -859  -969  -859
  -709  -859  -969  -859
/* UG.GG.. @ */
  -709  -859  -969  -859
  -709  -859  -969  -859
  -709  -859  -969  -859
  -709  -859  -969  -859
/* UG.GU.. @ */
  -709  -859  -969  -859
  -709  -859  -969  -859
  -709  -859  -969  -859
  -709  -859  -969  -859
/* UG.UA.. @ */
  -599  -489  -599  -409
  -599  -489  -599  -409
  -599  -489  -599  -409
  -599  -489  -599  -409
/* UG.UC.. @ */
  -599  -489  -599  -409
  -599  -489  -599  -409
  -599  -489  -599  -409
  -599  -489  -599  -409
/* UG.UG.. @ */
  -599  -489  -599  -409
  -599  -489  -599  -409
  -599  -489  -599  -409
  -599  -489  -599  -409
/* UG.UU.. @ */
  -599  -489  -599  -409
  -599  -489  -599  -409
  -599  -489  -599  -409
  -599  -489  -599  -409
/* AU.AA..CG */
 -1458 -1628 -1628 -1628
  -948 -1118 -1118 -1118
 -1368 -1538 -1538 -1538
 -1238 -1408 -1408 -1408
/* AU.AC..CG */
 -1378 -1548 -1548 -1548
  -878 -1048 -1048 -1048
 -1368 -1538 -1538 -1538
 -1168 -1338 -1338 -1338
/* AU.AG..CG */
 -1458 -1628 -1628 -1628
  -948 -1118 -1118 -1118
 -1368 -1538 -1538 -1538
 -1238 -1408 -1408 -1408
/* AU.AU..CG */
 -1458 -1628 -1628 -1628
 -1098 -1268 -1268 -1268
 -1368 -1538 -1538 -1538
 -1288 -1458 -1458 -1458
/* AU.CA..CG */
 -1288 -1268 -1268 -1268
  -778  -758  -758  -758
 -1198 -1178 -1178 -1178
 -1068 -1048 -1048 -1048
/* AU.CC..CG */
 -1208 -1188 -1188 -1188
  -708  -688  -688  -688
 -1198 -1178 -1178 -1178
  -998  -978  -978  -978
/* AU.CG..CG */
 -1288 -1268 -1268 -1268
  -778  -758  -758  -758
 -1198 -1178 -1178 -1178
 -1068 -1048 -1048 -1048
/* AU.CU..CG */
 -1288 -1268 -1268 -1268
  -928  -908  -908  -908
 -1198 -1178 -1178 -1178
 -1118 -1098 -1098 -1098
/* AU.GA..CG */
 -1368 -1718 -1718 -1718
  -858 -1208 -1208 -1208
 -1278 -1628 -1628 -1628
 -1148 -1498 -1498 -1498
/* AU.GC..CG */
 -1288 -1638 -1638 -1638
  -788 -1138 -1138 -1138
 -1278 -1628 -1628 -1628
 -1078 -1428 -1428 -1428
/* AU.GG..CG */
 -1368 -1718 -1718 -1718
  -858 -1208 -1208 -1208
 -1278 -1628 -1628 -1628
 -1148 -1498 -1498 -1498
/* AU.GU..CG */
 -1368 -1718 -1718 -1718
 -1008 -1358 -1358 -1358
 -1278 -1628 -1628 -1628
 -1198 -1548 -1548 -1548
/* AU.UA..CG */
 -1358 -1358 -1358 -1358
  -848  -848  -848  -848
 -1268 -1268 -1268 -1268
 -1138 -1138 -1138 -1138
/* AU.UC..CG */
 -1278 -1278 -1278 -1278
  -778  -778  -778  -778
 -1268 -1268 -1268 -1268
 -1068 -1068 -1068 -1068
/* AU.UG..CG */
 -1358 -1358 -1358 -1358
  -848  -848  -848  -848
 -1268 -1268 -1268 -1268
 -1138 -1138 -1138 -1138
/* AU.UU..CG */
 -1358 -1358 -1358 -1358
  -998  -998  -998  -998
 -1268 -1268 -1268 -1268
 -1188 -1188 -1188 -1188
/* AU.AA..GC */
  -948 -1118 -1118 -1118
 -1148 -1318 -1318 -1318
 -1138 -1308 -1308 -1308
  -928 -1098 -1098 -1098
/* AU.AC..GC */
 -1308 -1478 -1478 -1478
  -738  -908  -908  -908
 -1168 -1338 -1338 -1338
  -928 -1098 -1098 -1098
/* AU.AG..GC */
  -988 -1158 -1158 -1158
  -738  -908  -908  -908
 -1048 -1218 -1218 -1218
  -928 -1098 -1098 -1098
/* AU.AU..GC */
 -1308 -1478 -1478 -1478
  -818  -988  -988  -988
 -1168 -1338 -1338 -1338
  -998 -1168 -1168 -1168
/* AU.CA..GC */
  -778  -758  -758  -758
  -978  -958  -958  -958
  -968  -948  -948  -948
  -758  -738  -738  -738
/* AU.CC..GC */
 -1138 -1118 -1118 -1118
  -568  -548  -548  -548
  -998  -978  -978  -978
  -758  -738  -738  -738
/* AU.CG..GC */
  -818  -798  -798  -798
  -568  -548  -548  -548
  -878  -858  -858  -858
  -758  -738  -738  -738
/* AU.CU..GC */
 -1138 -1118 -1118 -1118
  -648  -628  -628  -628
  -998  -978  -978  -978
  -828  -808  -808  -808
/* AU.GA..GC */
  -858 -1208 -1208 -1208
 -1058 -1408 -1408 -1408
 -1048 -1398 -1398 -1398
  -838 -1188 -1188 -1188
/* AU.GC..GC */
 -1218 -1568 -1568 -1568
  -648  -998  -998  -998
 -1078 -1428 -1428 -1428
  -838 -1188 -1188 -1188
/* AU.GG..GC */
  -898 -1248 -1248 -1248
  -648  -998  -998  -998
  -958 -1308 -1308 -1308
  -838 -1188 -1188 -1188
/* AU.GU..GC */
 -1218 -1568 -1568 -1568
  -728 -1078 -1078 -1078
 -1078 -1428 -1428 -1428
  -908 -1258 -1258 -1258
/* AU.UA..GC */
  -848  -848  -848  -848
 -1048 -1048 -1048 -1048
 -1038 -1038 -1038 -1038
  -828  -828  -828  -828
/* AU.UC..GC */
 -1208 -1208 -1208 -1208
  -638  -638  -638  -638
 -1068 -1068 -1068 -1068
  -828  -828  -828  -828
/* AU.UG..GC */
  -888  -888  -888  -888
  -638  -638  -638  -638
  -948  -948  -948  -948
  -828  -828  -828  -828
/* AU.UU..GC */
 -1208 -1208 -1208 -1208
  -718  -718  -718  -718
 -1068 -1068 -1068 -1068
  -898  -898  -898  -898
/* AU.AA..GU */
  -858 -1028 -1028 -1028
  -688  -858  -858  -858
  -768  -938  -938  -938
  -758  -928  -928  -928
/* AU.AC..GU */
 -1028 -1198 -1198 -1198
  -668  -838  -838  -838
 -1118 -1288 -1288 -1288
  -758  -928  -928  -928
/* AU.AG..GU */
 -1028 -1198 -1198 -1198
  -668  -838  -838  -838
 -1118 -1288 -1288 -1288
  -758  -928  -928  -928
/* AU.AU..GU */
 -1028 -1198 -1198 -1198
  -668  -838  -838  -838
 -1118 -1288 -1288 -1288
  -758  -928  -928  -928
/* AU.CA..GU */
  -688  -668  -668  -668
  -518  -498  -498  -498
  -598  -578  -578  -578
  -588  -568  -568  -568
/* AU.CC..GU */
  -858  -838  -838  -838
  -498  -478  -478  -478
  -948  -928  -928  -928
  -588  -568  -568  -568
/* AU.CG..GU */
  -858  -838  -838  -838
  -498  -478  -478  -478
  -948  -928  -928  -928
  -588  -568  -568  -568
/* AU.CU..GU */
  -858  -838  -838  -838
  -498  -478  -478  -478
  -948  -928  -928  -928
  -588  -568  -568  -568
/* AU.GA..GU */
  -768 -1118 -1118 -1118
  -598  -948  -948  -948
  -678 -1028 -1028 -1028
  -668 -1018 -1018 -1018
/* AU.GC..GU */
  -938 -1288 -1288 -1288
  -578  -928  -928  -928
 -1028 -1378 -1378 -1378
  -668 -1018 -1018 -1018
/* AU.GG..GU */
  -938 -1288 -1288 -1288
  -578  -928  -928  -928
 -1028 -1378 -1378 -1378
  -668 -1018 -1018 -1018
/* AU.GU..GU */
  -938 -1288 -1288 -1288
  -578  -928  -928  -928
 -1028 -1378 -1378 -1378
  -668 -1018 -1018 -1018
/* AU.UA..GU */
  -758  -758  -758  -758
  -588  -588  -588  -588
  -668  -668  -668  -668
  -658  -658  -658  -658
/* AU.UC..GU */
  -928  -928  -928  -928
  -568  -568  -568  -568
 -1018 -1018 -1018 -1018
  -658  -658  -658  -658
/* AU.UG..GU */
  -928  -928  -928  -928
  -568  -568  -568  -568
 -1018 -1018 -1018 -1018
  -658  -658  -658  -658
/* AU.UU..GU */
  -928  -928  -928  -928
  -568  -568  -568  -568
 -1018 -1018 -1018 -1018
  -658  -658  -658  -658
/* AU.AA..UG */
 -1148 -1318 -1318 -1318
  -908 -1078 -1078 -1078
 -1088 -1258 -1258 -1258
  -978 -1148 -1148 -1148
/* AU.AC..UG */
 -1218 -1388 -1388 -1388
  -908 -1078 -1078 -1078
 -1238 -1408 -1408 -1408
  -868 -1038 -1038 -1038
/* AU.AG..UG */
 -1388 -1558 -1558 -1558
  -788  -958  -958  -958
 -1348 -1518 -1518 -1518
  -978 -1148 -1148 -1148
/* AU.AU..UG */
 -1238 -1408 -1408 -1408
  -908 -1078 -1078 -1078
 -1238 -1408 -1408 -1408
  -788  -958  -958  -958
/* AU.CA..UG */
  -978  -958  -958  -958
  -738  -718  -718  -718
  -918  -898  -898  -898
  -808  -788  -788  -788
/* AU.CC..UG */
 -1048 -1028 -1028 -1028
  -738  -718  -718  -718
 -1068 -1048 -1048 -1048
  -698  -678  -678  -678
/* AU.CG..UG */
 -1218 -1198 -1198 -1198
  -618  -598  -598  -598
 -1178 -1158 -1158 -1158
  -808  -788  -788  -788
/* AU.CU..UG */
 -1068 -1048 -1048 -1048
  -738  -718  -718  -718
 -1068 -1048 -1048 -1048
  -618  -598  -598  -598
/* AU.GA..UG */
 -1058 -1408 -1408 -1408
  -818 -1168 -1168 -1168
  -998 -1348 -1348 -1348
  -888 -1238 -1238 -1238
/* AU.GC..UG */
 -1128 -1478 -1478 -1478
  -818 -1168 -1168 -1168
 -1148 -1498 -1498 -1498
  -778 -1128 -1128 -1128
/* AU.GG..UG */
 -1298 -1648 -1648 -1648
  -698 -1048 -1048 -1048
 -1258 -1608 -1608 -1608
  -888 -1238 -1238 -1238
/* AU.GU..UG */
 -1148 -1498 -1498 -1498
  -818 -1168 -1168 -1168
 -1148 -1498 -1498 -1498
  -698 -1048 -1048 -1048
/* AU.UA..UG */
 -1048 -1048 -1048 -1048
  -808  -808  -808  -808
  -988  -988  -988  -988
  -878  -878  -878  -878
/* AU.UC..UG */
 -1118 -1118 -1118 -1118
  -808  -808  -808  -808
 -1138 -1138 -1138 -1138
  -768  -768  -768  -768
/* AU.UG..UG */
 -1288 -1288 -1288 -1288
  -688  -688  -688  -688
 -1248 -1248 -1248 -1248
  -878  -878  -878  -878
/* AU.UU..UG */
 -1138 -1138 -1138 -1138
  -808  -808  -808  -808
 -1138 -1138 -1138 -1138
  -688  -688  -688  -688
/* AU.AA..AU */
  -858 -1028 -1028 -1028
  -688  -858  -858  -858
  -768  -938  -938  -938
  -758  -928  -928  -928
/* AU.AC..AU */
 -1028 -1198 -1198 -1198
  -668  -838  -838  -838
 -1118 -1288 -1288 -1288
  -758  -928  -928  -928
/* AU.AG..AU */
 -1028 -1198 -1198 -1198
  -668  -838  -838  -838
 -1118 -1288 -1288 -1288
  -758  -928  -928  -928
/* AU.AU..AU */
 -1028 -1198 -1198 -1198
  -668  -838  -838  -838
 -1118 -1288 -1288 -1288
  -758  -928  -928  -928
/* AU.CA..AU */
  -688  -668  -668  -668
  -518  -498  -498  -498
  -598  -578  -578  -578
  -588  -568  -568  -568
/* AU.CC..AU */
  -858  -838  -838  -838
  -498  -478  -478  -478
  -948  -928  -928  -928
  -588  -568  -568  -568
/* AU.CG..AU */
  -858  -838  -838  -838
  -498  -478  -478  -478
  -948  -928  -928  -928
  -588  -568  -568  -568
/* AU.CU..AU */
  -858  -838  -838  -838
  -498  -478  -478  -478
  -948  -928  -928  -928
  -588  -568  -568  -568
/* AU.GA..AU */
  -768 -1118 -1118 -1118
  -598  -948  -948  -948
  -678 -1028 -1028 -1028
  -668 -1018 -1018 -1018
/* AU.GC..AU */
  -938 -1288 -1288 -1288
  -578  -928  -928  -928
 -1028 -1378 -1378 -1378
  -668 -1018 -1018 -1018
/* AU.GG..AU */
  -938 -1288 -1288 -1288
  -578  -928  -928  -928
 -1028 -1378 -1378 -1378
  -668 -1018 -1018 -1018
/* AU.GU..AU */
  -938 -1288 -1288 -1288
  -578  -928  -928  -928
 -1028 -1378 -1378 -1378
  -668 -1018 -1018 -1018
/* AU.UA..AU */
  -758  -758  -758  -758
  -588  -588  -588  -588
  -668  -668  -668  -668
  -658  -658  -658  -658
/* AU.UC..AU */
  -928  -928  -928  -928
  -568  -568  -568  -568
 -1018 -1018 -1018 -1018
  -658  -658  -658  -658
/* AU.UG..AU */
  -928  -928  -928  -928
  -568  -568  -568  -568
 -1018 -1018 -1018 -1018
  -658  -658  -658  -658
/* AU.UU..AU */
  -928  -928  -928  -928
  -568  -568  -568  -568
 -1018 -1018 -1018 -1018
  -658  -658  -658  -658
/* AU.AA..UA */
  -828  -998  -998  -998
  -858 -1028 -1028 -1028
  -808  -978  -978  -978
  -708  -878  -878  -878
/* AU.AC..UA */
 -1058 -1228 -1228 -1228
  -938 -1108 -1108 -1108
 -1108 -1278 -1278 -1278
  -568  -738  -738  -738
/* AU.AG..UA */
 -1318 -1488 -1488 -1488
  -628  -798  -798  -798
 -1318 -1488 -1488 -1488
  -708  -878  -878  -878
/* AU.AU..UA */
 -1018 -1188 -1188 -1188
  -608  -778  -778  -778
 -1108 -1278 -1278 -1278
  -569  -739  -739  -739
/* AU.CA..UA */
  -658  -638  -638  -638
  -688  -668  -668  -668
  -638  -618  -618  -618
  -538  -518  -518  -518
/* AU.CC..UA */
  -888  -868  -868  -868
  -768  -748  -748  -748
  -938  -918  -918  -918
  -398  -378  -378  -378
/* AU.CG..UA */
 -1148 -1128 -1128 -1128
  -458  -438  -438  -438
 -1148 -1128 -1128 -1128
  -538  -518  -518  -518
/* AU.CU..UA */
  -848  -828  -828  -828
  -438  -418  -418  -418
  -938  -918  -918  -918
  -399  -379  -379  -379
/* AU.GA..UA */
  -738 -1088 -1088 -1088
  -768 -1118 -1118 -1118
  -718 -1068 -1068 -1068
  -618  -968  -968  -968
/* AU.GC..UA */
  -968 -1318 -1318 -1318
  -848 -1198 -1198 -1198
 -1018 -1368 -1368 -1368
  -478  -828  -828  -828
/* AU.GG..UA */
 -1228 -1578 -1578 -1578
  -538  -888  -888  -888
 -1228 -1578 -1578 -1578
  -618  -968  -968  -968
/* AU.GU..UA */
  -928 -1278 -1278 -1278
  -518  -868  -868  -868
 -1018 -1368 -1368 -1368
  -479  -829  -829  -829
/* AU.UA..UA */
  -728  -728  -728  -728
  -758  -758  -758  -758
  -708  -708  -708  -708
  -608  -608  -608  -608
/* AU.UC..UA */
  -958  -958  -958  -958
  -838  -838  -838  -838
 -1008 -1008 -1008 -1008
  -468  -468  -468  -468
/* AU.UG..UA */
 -1218 -1218 -1218 -1218
  -528  -528  -528  -528
 -1218 -1218 -1218 -1218
  -608  -608  -608  -608
/* AU.UU..UA */
  -918  -918  -918  -918
  -508  -508  -508  -508
 -1008 -1008 -1008 -1008
  -469  -469  -469  -469
/* AU.AA.. @ */
  -479  -649  -649  -649
  -479  -649  -649  -649
  -479  -649  -649  -649
  -479  -649  -649  -649
/* AU.AC.. @ */
  -479  -649  -649  -649
  -479  -649  -649  -649
  -479  -649  -649  -649
  -479  -649  -649  -649
/* AU.AG.. @ */
  -479  -649  -649  -649
  -479  -649  -649  -649
  -479  -649  -649  -649
  -479  -649  -649  -649
/* AU.AU.. @ */
  -479  -649  -649  -649
  -479  -649  -649  -649
  -479  -649  -649  -649
  -479  -649  -649  -649
/* AU.CA.. @ */
  -309  -289  -289  -289
  -309  -289  -289  -289
  -309  -289  -289  -289
  -309  -289  -289  -289
/* AU.CC.. @ */
  -309  -289  -289  -289
  -309  -289  -289  -289
  -309  -289  -289  -289
  -309  -289  -289  -289
/* AU.CG.. @ */
  -309  -289  -289  -289
  -309  -289  -289  -289
  -309  -289  -289  -289
  -309  -289  -289  -289
/* AU.CU.. @ */
  -309  -289  -289  -289
  -309  -289  -289  -289
  -309  -289  -289  -289
  -309  -289  -289  -289
/* AU.GA.. @ */
  -389  -739  -739  -739
  -389  -739  -739  -739
  -389  -739  -739  -739
  -389  -739  -739  -739
/* AU.GC.. @ */
  -389  -739  -739  -739
  -389  -739  -739  -739
  -389  -739  -739  -739
  -389  -739  -739  -739
/* AU.GG.. @ */
  -389  -739  -739  -739
  -389  -739  -739  -739
  -389  -739  -739  -739
  -389  -739  -739  -739
/* AU.GU.. @ */
  -389  -739  -739  -739
  -389  -739  -739  -739
  -389  -739  -739  -739
  -389  -739  -739  -739
/* AU.UA.. @ */
  -379  -379  -379  -379
  -379  -379  -379  -379
  -379  -379  -379  -379
  -379  -379  -379  -379
/* AU.UC.. @ */
  -379  -379  -379  -379
  -379  -379  -379  -379
  -379  -379  -379  -379
  -379  -379  -379  -379
/* AU.UG.. @ */
  -379  -379  -379  -379
  -379  -379  -379  -379
  -379  -379  -379  -379
  -379  -379  -379  -379
/* AU.UU.. @ */
  -379  -379  -379  -379
  -379  -379  -379  -379
  -379  -379  -379  -379
  -379  -379  -379  -379
/* UA.AA..CG */
 -1428 -1658 -1918 -1618
  -918 -1148 -1408 -1108
 -1338 -1568 -1828 -1528
 -1208 -1438 -1698 -1398
/* UA.AC..CG */
 -1348 -1578 -1838 -1538
  -848 -1078 -1338 -1038
 -1338 -1568 -1828 -1528
 -1138 -1368 -1628 -1328
/* UA.AG..CG */
 -1428 -1658 -1918 -1618
  -918 -1148 -1408 -1108
 -1338 -1568 -1828 -1528
 -1208 -1438 -1698 -1398
/* UA.AU..CG */
 -1428 -1658 -1918 -1618
 -1068 -1298 -1558 -1258
 -1338 -1568 -1828 -1528
 -1258 -1488 -1748 -1448
/* UA.CA..CG */
 -1458 -1538 -1228 -1208
  -948 -1028  -718  -698
 -1368 -1448 -1138 -1118
 -1238 -1318 -1008  -988
/* UA.CC..CG */
 -1378 -1458 -1148 -1128
  -878  -958  -648  -628
 -1368 -1448 -1138 -1118
 -1168 -1248  -938  -918
/* UA.CG..CG */
 -1458 -1538 -1228 -1208
  -948 -1028  -718  -698
 -1368 -1448 -1138 -1118
 -1238 -1318 -1008  -988
/* UA.CU..CG */
 -1458 -1538 -1228 -1208
 -1098 -1178  -868  -848
 -1368 -1448 -1138 -1118
 -1288 -1368 -1058 -1038
/* UA.GA..CG */
 -1408 -1708 -1918 -1708
  -898 -1198 -1408 -1198
 -1318 -1618 -1828 -1618
 -1188 -1488 -1698 -1488
/* UA.GC..CG */
 -1328 -1628 -1838 -1628
  -828 -1128 -1338 -1128
 -1318 -1618 -1828 -1618
 -1118 -1418 -1628 -1418
/* UA.GG..CG */
 -1408 -1708 -1918 -1708
  -898 -1198 -1408 -1198
 -1318 -1618 -1828 -1618
 -1188 -1488 -1698 -1488
/* UA.GU..CG */
 -1408 -1708 -1918 -1708
 -1048 -1348 -1558 -1348
 -1318 -1618 -1828 -1618
 -1238 -1538 -1748 -1538
/* UA.UA..CG */
 -1308 -1168 -1308 -1169
  -798  -658  -798  -659
 -1218 -1078 -1218 -1079
 -1088  -948 -1088  -949
/* UA.UC..CG */
 -1228 -1088 -1228 -1089
  -728  -588  -728  -589
 -1218 -1078 -1218 -1079
 -1018  -878 -1018  -879
/* UA.UG..CG */
 -1308 -1168 -1308 -1169
  -798  -658  -798  -659
 -1218 -1078 -1218 -1079
 -1088  -948 -1088  -949
/* UA.UU..CG */
 -1308 -1168 -1308 -1169
  -948  -808  -948  -809
 -1218 -1078 -1218 -1079
 -1138  -998 -1138  -999
/* UA.AA..GC */
  -918 -1148 -1408 -1108
 -1118 -1348 -1608 -1308
 -1108 -1338 -1598 -1298
  -898 -1128 -1388 -1088
/* UA.AC..GC */
 -1278 -1508 -1768 -1468
  -708  -938 -1198  -898
 -1138 -1368 -1628 -1328
  -898 -1128 -1388 -1088
/* UA.AG..GC */
  -958 -1188 -1448 -1148
  -708  -938 -1198  -898
 -1018 -1248 -1508 -1208
  -898 -1128 -1388 -1088
/* UA.AU..GC */
 -1278 -1508 -1768 -1468
  -788 -1018 -1278  -978
 -1138 -1368 -1628 -1328
  -968 -1198 -1458 -1158
/* UA.CA..GC */
  -948 -1028  -718  -698
 -1148 -1228  -918  -898
 -1138 -1218  -908  -888
  -928 -1008  -698  -678
/* UA.CC..GC */
 -1308 -1388 -1078 -1058
  -738  -818  -508  -488
 -1168 -1248  -938  -918
  -928 -1008  -698  -678
/* UA.CG..GC */
  -988 -1068  -758  -738
  -738  -818  -508  -488
 -1048 -1128  -818  -798
  -928 -1008  -698  -678
/* UA.CU..GC */
 -1308 -1388 -1078 -1058
  -818  -898  -588  -568
 -1168 -1248  -938  -918
  -998 -1078  -768  -748
/* UA.GA..GC */
  -898 -1198 -1408 -1198
 -1098 -1398 -1608 -1398
 -1088 -1388 -1598 -1388
  -878 -1178 -1388 -1178
/* UA.GC..GC */
 -1258 -1558 -1768 -1558
  -688  -988 -1198  -988
 -1118 -1418 -1628 -1418
  -878 -1178 -1388 -1178
/* UA.GG..GC */
  -938 -1238 -1448 -1238
  -688  -988 -1198  -988
  -998 -1298 -1508 -1298
  -878 -1178 -1388 -1178
/* UA.GU..GC */
 -1258 -1558 -1768 -1558
  -768 -1068 -1278 -1068
 -1118 -1418 -1628 -1418
  -948 -1248 -1458 -1248
/* UA.UA..GC */
  -798  -658  -798  -659
  -998  -858  -998  -859
  -988  -848  -988  -849
  -778  -638  -778  -639
/* UA.UC..GC */
 -1158 -1018 -1158 -1019
  -588  -448  -588  -449
 -1018  -878 -1018  -879
  -778  -638  -778  -639
/* UA.UG..GC */
  -838  -698  -838  -699
  -588  -448  -588  -449
  -898  -758  -898  -759
  -778  -638  -778  -639
/* UA.UU..GC */
 -1158 -1018 -1158 -1019
  -668  -528  -668  -529
 -1018  -878 -1018  -879
  -848  -708  -848  -709
/* UA.AA..GU */
  -828 -1058 -1318 -1018
  -658  -888 -1148  -848
  -738  -968 -1228  -928
  -728  -958 -1218  -918
/* UA.AC..GU */
  -998 -1228 -1488 -1188
  -638  -868 -1128  -828
 -1088 -1318 -1578 -1278
  -728  -958 -1218  -918
/* UA.AG..GU */
  -998 -1228 -1488 -1188
  -638  -868 -1128  -828
 -1088 -1318 -1578 -1278
  -728  -958 -1218  -918
/* UA.AU..GU */
  -998 -1228 -1488 -1188
  -638  -868 -1128  -828
 -1088 -1318 -1578 -1278
  -728  -958 -1218  -918
/* UA.CA..GU */
  -858  -938  -628  -608
  -688  -768  -458  -438
  -768  -848  -538  -518
  -758  -838  -528  -508
/* UA.CC..GU */
 -1028 -1108  -798  -778
  -668  -748  -438  -418
 -1118 -1198  -888  -868
  -758  -838  -528  -508
/* UA.CG..GU */
 -1028 -1108  -798  -778
  -668  -748  -438  -418
 -1118 -1198  -888  -868
  -758  -838  -528  -508
/* UA.CU..GU */
 -1028 -1108  -798  -778
  -668  -748  -438  -418
 -1118 -1198  -888  -868
  -758  -838  -528  -508
/* UA.GA..GU */
  -808 -1108 -1318 -1108
  -638  -938 -1148  -938
  -718 -1018 -1228 -1018
  -708 -1008 -1218 -1008
/* UA.GC..GU */
  -978 -1278 -1488 -1278
  -618  -918 -1128  -918
 -1068 -1368 -1578 -1368
  -708 -1008 -1218 -1008
/* UA.GG..GU */
  -978 -1278 -1488 -1278
  -618  -918 -1128  -918
 -1068 -1368 -1578 -1368
  -708 -1008 -1218 -1008
/* UA.GU..GU */
  -978 -1278 -1488 -1278
  -618  -918 -1128  -918
 -1068 -1368 -1578 -1368
  -708 -1008 -1218 -1008
/* UA.UA..GU */
  -708  -568  -708  -569
  -538  -398  -538  -399
  -618  -478  -618  -479
  -608  -468  -608  -469
/* UA.UC..GU */
  -878  -738  -878  -739
  -518  -378  -518  -379
  -968  -828  -968  -829
  -608  -468  -608  -469
/* UA.UG..GU */
  -878  -738  -878  -739
  -518  -378  -518  -379
  -968  -828  -968  -829
  -608  -468  -608  -469
/* UA.UU..GU */
  -878  -738  -878  -739
  -518  -378  -518  -379
  -968  -828  -968  -829
  -608  -468  -608  -469
/* UA.AA..UG */
 -1118 -1348 -1608 -1308
  -878 -1108 -1368 -1068
 -1058 -1288 -1548 -1248
  -948 -1178 -1438 -1138
/* UA.AC..UG */
 -1188 -1418 -1678 -1378
  -878 -1108 -1368 -1068
 -1208 -1438 -1698 -1398
  -838 -1068 -1328 -1028
/* UA.AG..UG */
 -1358 -1588 -1848 -1548
  -758  -988 -1248  -948
 -1318 -1548 -1808 -1508
  -948 -1178 -1438 -1138
/* UA.AU..UG */
 -1208 -1438 -1698 -1398
  -878 -1108 -1368 -1068
 -1208 -1438 -1698 -1398
  -758  -988 -1248  -948
/* UA.CA..UG */
 -1148 -1228  -918  -898
  -908  -988  -678  -658
 -1088 -1168  -858  -838
  -978 -1058  -748  -728
/* UA.CC..UG */
 -1218 -1298  -988  -968
  -908  -988  -678  -658
 -1238 -1318 -1008  -988
  -868  -948  -638  -618
/* UA.CG..UG */
 -1388 -1468 -1158 -1138
  -788  -868  -558  -538
 -1348 -1428 -1118 -1098
  -978 -1058  -748  -728
/* UA.CU..UG */
 -1238 -1318 -1008  -988
  -908  -988  -678  -658
 -1238 -1318 -1008  -988
  -788  -868  -558  -538
/* UA.GA..UG */
 -1098 -1398 -1608 -1398
  -858 -1158 -1368 -1158
 -1038 -1338 -1548 -1338
  -928 -1228 -1438 -1228
/* UA.GC..UG */
 -1168 -1468 -1678 -1468
  -858 -1158 -1368 -1158
 -1188 -1488 -1698 -1488
  -818 -1118 -1328 -1118
/* UA.GG..UG */
 -1338 -1638 -1848 -1638
  -738 -1038 -1248 -1038
 -1298 -1598 -1808 -1598
  -928 -1228 -1438 -1228
/* UA.GU..UG */
 -1188 -1488 -1698 -1488
  -858 -1158 -1368 -1158
 -1188 -1488 -1698 -1488
  -738 -1038 -1248 -1038
/* UA.UA..UG */
  -998  -858  -998  -859
  -758  -618  -758  -619
  -938  -798  -938  -799
  -828  -688  -828  -689
/* UA.UC..UG */
 -1068  -928 -1068  -929
  -758  -618  -758  -619
 -1088  -948 -1088  -949
  -718  -578  -718  -579
/* UA.UG..UG */
 -1238 -1098 -1238 -1099
  -638  -498  -638  -499
 -1198 -1058 -1198 -1059
  -828  -688  -828  -689
/* UA.UU..UG */
 -1088  -948 -1088  -949
  -758  -618  -758  -619
 -1088  -948 -1088  -949
  -638  -498  -638  -499
/* UA.AA..AU */
  -828 -1058 -1318 -1018
  -658  -888 -1148  -848
  -738  -968 -1228  -928
  -728  -958 -1218  -918
/* UA.AC..AU */
  -998 -1228 -1488 -1188
  -638  -868 -1128  -828
 -1088 -1318 -1578 -1278
  -728  -958 -1218  -918
/* UA.AG..AU */
  -998 -1228 -1488 -1188
  -638  -868 -1128  -828
 -1088 -1318 -1578 -1278
  -728  -958 -1218  -918
/* UA.AU..AU */
  -998 -1228 -1488 -1188
  -638  -868 -1128  -828
 -1088 -1318 -1578 -1278
  -728  -958 -1218  -918
/* UA.CA..AU */
  -858  -938  -628  -608
  -688  -768  -458  -438
  -768  -848  -538  -518
  -758  -838  -528  -508
/* UA.CC..AU */
 -1028 -1108  -798  -778
  -668  -748  -438  -418
 -1118 -1198  -888  -868
  -758  -838  -528  -508
/* UA.CG..AU */
 -1028 -1108  -798  -778
  -668  -748  -438  -418
 -1118 -1198  -888  -868
  -758  -838  -528  -508
/* UA.CU..AU */
 -1028 -1108  -798  -778
  -668  -748  -438  -418
 -1118 -1198  -888  -868
  -758  -838  -528  -508
/* UA.GA..AU */
  -808 -1108 -1318 -1108
  -638  -938 -1148  -938
  -718 -1018 -1228 -1018
  -708 -1008 -1218 -1008
/* UA.GC..AU */
  -978 -1278 -1488 -1278
  -618  -918 -1128  -918
 -1068 -1368 -1578 -1368
  -708 -1008 -1218 -1008
/* UA.GG..AU */
  -978 -1278 -1488 -1278
  -618  -918 -1128  -918
 -1068 -1368 -1578 -1368
  -708 -1008 -1218 -1008
/* UA.GU..AU */
  -978 -1278 -1488 -1278
  -618  -918 -1128  -918
 -1068 -1368 -1578 -1368
  -708 -1008 -1218 -1008
/* UA.UA..AU */
  -708  -568  -708  -569
  -538  -398  -538  -399
  -618  -478  -618  -479
  -608  -468  -608  -469
/* UA.UC..AU */
  -878  -738  -878  -739
  -518  -378  -518  -379
  -968  -828  -968  -829
  -608  -468  -608  -469
/* UA.UG..AU */
  -878  -738  -878  -739
  -518  -378  -518  -379
  -968  -828  -968  -829
  -608  -468  -608  -469
/* UA.UU..AU */
  -878  -738  -878  -739
  -518  -378  -518  -379
  -968  -828  -968  -829
  -608  -468  -608  -469
/* UA.AA..UA */
  -798 -1028 -1288  -988
  -828 -1058 -1318 -1018
  -778 -1008 -1268  -968
  -678  -908 -1168  -868
/* UA.AC..UA */
 -1028 -1258 -1518 -1218
  -908 -1138 -1398 -1098
 -1078 -1308 -1568 -1268
  -538  -768 -1028  -728
/* UA.AG..UA */
 -1288 -1518 -1778 -1478
  -598  -828 -1088  -788
 -1288 -1518 -1778 -1478
  -678  -908 -1168  -868
/* UA.AU..UA */
  -988 -1218 -1478 -1178
  -578  -808 -1068  -768
 -1078 -1308 -1568 -1268
  -539  -769 -1029  -729
/* UA.CA..UA */
  -828  -908  -598  -578
  -858  -938  -628  -608
  -808  -888  -578  -558
  -708  -788  -478  -458
/* UA.CC..UA */
 -1058 -1138  -828  -808
  -938 -1018  -708  -688
 -1108 -1188  -878  -858
  -568  -648  -338  -318
/* UA.CG..UA */
 -1318 -1398 -1088 -1068
  -628  -708  -398  -378
 -1318 -1398 -1088 -1068
  -708  -788  -478  -458
/* UA.CU..UA */
 -1018 -1098  -788  -768
  -608  -688  -378  -358
 -1108 -1188  -878  -858
  -569  -649  -339  -319
/* UA.GA..UA */
  -778 -1078 -1288 -1078
  -808 -1108 -1318 -1108
  -758 -1058 -1268 -1058
  -658  -958 -1168  -958
/* UA.GC..UA */
 -1008 -1308 -1518 -1308
  -888 -1188 -1398 -1188
 -1058 -1358 -1568 -1358
  -518  -818 -1028  -818
/* UA.GG..UA */
 -1268 -1568 -1778 -1568
  -578  -878 -1088  -878
 -1268 -1568 -1778 -1568
  -658  -958 -1168  -958
/* UA.GU..UA */
  -968 -1268 -1478 -1268
  -558  -858 -1068  -858
 -1058 -1358 -1568 -1358
  -519  -819 -1029  -819
/* UA.UA..UA */
  -678  -538  -678  -539
  -708  -568  -708  -569
  -658  -518  -658  -519
  -558  -418  -558  -419
/* UA.UC..UA */
  -908  -768  -908  -769
  -788  -648  -788  -649
  -958  -818  -958  -819
  -418  -278  -418  -279
/* UA.UG..UA */
 -1168 -1028 -1168 -1029
  -478  -338  -478  -339
 -1168 -1028 -1168 -1029
  -558  -418  -558  -419
/* UA.UU..UA */
  -868  -728  -868  -729
  -458  -318  -458  -319
  -958  -818  -958  -819
  -419  -279  -419  -280
/* UA.AA.. @ */
  -449  -679  -939  -639
  -449  -679  -939  -639
  -449  -679  -939  -639
  -449  -679  -939  -639
/* UA.AC.. @ */
  -449  -679  -939  -639
  -449  -679  -939  -639
  -449  -679  -939  -639
  -449  -679  -939  -639
/* UA.AG.. @ */
  -449  -679  -939  -639
  -449  -679  -939  -639
  -449  -679  -939  -639
  -449  -679  -939  -639
/* UA.AU.. @ */
  -449  -679  -939  -639
  -449  -679  -939  -639
  -449  -679  -939  -639
  -449  -679  -939  -639
/* UA.CA.. @ */
  -479  -559  -249  -229
  -479  -559  -249  -229
  -479  -559  -249  -229
  -479  -559  -249  -229
/* UA.CC.. @ */
  -479  -559  -249  -229
  -479  -559  -249  -229
  -479  -559  -249  -229
  -479  -559  -249  -229
/* UA.CG.. @ */
  -479  -559  -249  -229
  -479  -559  -249  -229
  -479  -559  -249  -229
  -479  -559  -249  -229
/* UA.CU.. @ */
  -479  -559  -249  -229
  -479  -559  -249  -229
  -479  -559  -249  -229
  -479  -559  -249  -229
/* UA.GA.. @ */
  -429  -729  -939  -729
  -429  -729  -939  -729
  -429  -729  -939  -729
  -429  -729  -939  -729
/* UA.GC.. @ */
  -429  -729  -939  -729
  -429  -729  -939  -729
  -429  -729  -939  -729
  -429  -729  -939  -729
/* UA.GG.. @ */
  -429  -729  -939  -729
  -429  -729  -939  -729
  -429  -729  -939  -729
  -429  -729  -939  -729
/* UA.GU.. @ */
  -429  -729  -939  -729
  -429  -729  -939  -729
  -429  -729  -939  -729
  -429  -729  -939  -729
/* UA.UA.. @ */
  -329  -189  -329  -190
  -329  -189  -329  -190
  -329  -189  -329  -190
  -329  -189  -329  -190
/* UA.UC.. @ */
  -329  -189  -329  -190
  -329  -189  -329  -190
  -329  -189  -329  -190
  -329  -189  -329  -190
/* UA.UG.. @ */
  -329  -189  -329  -190
  -329  -189  -329  -190
  -329  -189  -329  -190
  -329  -189  -329  -190
/* UA.UU.. @ */
  -329  -189  -329  -190
  -329  -189  -329  -190
  -329  -189  -329  -190
  -329  -189  -329  -190
/*  @.AA..CG */
 -1079 -1079 -1079 -1079
  -569  -569  -569  -569
  -989  -989  -989  -989
  -859  -859  -859  -859
/*  @.AC..CG */
  -999  -999  -999  -999
  -499  -499  -499  -499
  -989  -989  -989  -989
  -789  -789  -789  -789
/*  @.AG..CG */
 -1079 -1079 -1079 -1079
  -569  -569  -569  -569
  -989  -989  -989  -989
  -859  -859  -859  -859
/*  @.AU..CG */
 -1079 -1079 -1079 -1079
  -719  -719  -719  -719
  -989  -989  -989  -989
  -909  -909  -909  -909
/*  @.CA..CG */
 -1079 -1079 -1079 -1079
  -569  -569  -569  -569
  -989  -989  -989  -989
  -859  -859  -859  -859
/*  @.CC..CG */
  -999  -999  -999  -999
  -499  -499  -499  -499
  -989  -989  -989  -989
  -789  -789  -789  -789
/*  @.CG..CG */
 -1079 -1079 -1079 -1079
  -569  -569  -569  -569
  -989  -989  -989  -989
  -859  -859  -859  -859
/*  @.CU..CG */
 -1079 -1079 -1079 -1079
  -719  -719  -719  -719
  -989  -989  -989  -989
  -909  -909  -909  -909
/*  @.GA..CG */
 -1079 -1079 -1079 -1079
  -569  -569  -569  -569
  -989  -989  -989  -989
  -859  -859  -859  -859
/*  @.GC..CG */
  -999  -999  -999  -999
  -499  -499  -499  -499
  -989  -989  -989  -989
  -789  -789  -789  -789
/*  @.GG..CG */
 -1079 -1079 -1079 -1079
  -569  -569  -569  -569
  -989  -989  -989  -989
  -859  -859  -859  -859
/*  @.GU..CG */
 -1079 -1079 -1079 -1079
  -719  -719  -719  -719
  -989  -989  -989  -989
  -909  -909  -909  -909
/*  @.UA..CG */
 -1079 -1079 -1079 -1079
  -569  -569  -569  -569
  -989  -989  -989  -989
  -859  -859  -859  -859
/*  @.UC..CG */
  -999  -999  -999  -999
  -499  -499  -499  -499
  -989  -989  -989  -989
  -789  -789  -789  -789
/*  @.UG..CG */
 -1079 -1079 -1079 -1079
  -569  -569  -569  -569
  -989  -989  -989  -989
  -859  -859  -859  -859
/*  @.UU..CG */
 -1079 -1079 -1079 -1079
  -719  -719  -719  -719
  -989  -989  -989  -989
  -909  -909  -909  -909
/*  @.AA..GC */
  -569  -569  -569  -569
  -769  -769  -769  -769
  -759  -759  -759  -759
  -549  -549  -549  -549
/*  @.AC..GC */
  -929  -929  -929  -929
  -359  -359  -359  -359
  -789  -789  -789  -789
  -549  -549  -549  -549
/*  @.AG..GC */
  -609  -609  -609  -609
  -359  -359  -359  -359
  -669  -669  -669  -669
  -549  -549  -549  -549
/*  @.AU..GC */
  -929  -929  -929  -929
  -439  -439  -439  -439
  -789  -789  -789  -789
  -619  -619  -619  -619
/*  @.CA..GC */
  -569  -569  -569  -569
  -769  -769  -769  -769
  -759  -759  -759  -759
  -549  -549  -549  -549
/*  @.CC..GC */
  -929  -929  -929  -929
  -359  -359  -359  -359
  -789  -789  -789  -789
  -549  -549  -549  -549
/*  @.CG..GC */
  -609  -609  -609  -609
  -359  -359  -359  -359
  -669  -669  -669  -669
  -549  -549  -549  -549
/*  @.CU..GC */
  -929  -929  -929  -929
  -439  -439  -439  -439
  -789  -789  -789  -789
  -619  -619  -619  -619
/*  @.GA..GC */
  -569  -569  -569  -569
  -769  -769  -769  -769
  -759  -759  -759  -759
  -549  -549  -549  -549
/*  @.GC..GC */
  -929  -929  -929  -929
  -359  -359  -359  -359
  -789  -789  -789  -789
  -549  -549  -549  -549
/*  @.GG..GC */
  -609  -609  -609  -609
  -359  -359  -359  -359
  -669  -669  -669  -669
  -549  -549  -549  -549
/*  @.GU..GC */
  -929  -929  -929  -929
  -439  -439  -439  -439
  -789  -789  -789  -789
  -619  -619  -619  -619
/*  @.UA..GC */
  -569  -569  -569  -569
  -769  -769  -769  -769
  -759  -759  -759  -759
  -549  -549  -549  -549
/*  @.UC..GC */
  -929  -929  -929  -929
  -359  -359  -359  -359
  -789  -789  -789  -789
  -549  -549  -549  -549
/*  @.UG..GC */
  -609  -609  -609  -609
  -359  -359  -359  -359
  -669  -669  -669  -669
  -549  -549  -549  -549
/*  @.UU..GC */
  -929  -929  -929  -929
  -439  -439  -439  -439
  -789  -789  -789  -789
  -619  -619  -619  -619
/*  @.AA..GU */
  -479  -479  -479  -479
  -309  -309  -309  -309
  -389  -389  -389  -389
  -379  -379  -379  -379
/*  @.AC..GU */
  -649  -649  -649  -649
  -289  -289  -289  -289
  -739  -739  -739  -739
  -379  -379  -379  -379
/*  @.AG..GU */
  -649  -649  -649  -649
  -289  -289  -289  -289
  -739  -739  -739  -739
  -379  -379  -379  -379
/*  @.AU..GU */
  -649  -649  -649  -649
  -289  -289  -289  -289
  -739  -739  -739  -739
  -379  -379  -379  -379
/*  @.CA..GU */
  -479  -479  -479  -479
  -309  -309  -309  -309
  -389  -389  -389  -389
  -379  -379  -379  -379
/*  @.CC..GU */
  -649  -649  -649  -649
  -289  -289  -289  -289
  -739  -739  -739  -739
  -379  -379  -379  -379
/*  @.CG..GU */
  -649  -649  -649  -649
  -289  -289  -289  -289
  -739  -739  -739  -739
  -379  -379  -379  -379
/*  @.CU..GU */
  -649  -649  -649  -649
  -289  -289  -289  -289
  -739  -739  -739  -739
  -379  -379  -379  -379
/*  @.GA..GU */
  -479  -479  -479  -479
  -309  -309  -309  -309
  -389  -389  -389  -389
  -379  -379  -379  -379
/*  @.GC..GU */
  -649  -649  -649  -649
  -289  -289  -289  -289
  -739  -739  -739  -739
  -379  -379  -379  -379
/*  @.GG..GU */
  -649  -649  -649  -649
  -289  -289  -289  -289
  -739  -739  -739  -739
  -379  -379  -379  -379
/*  @.GU..GU */
  -649  -649  -649  -649
  -289  -289  -289  -289
  -739  -739  -739  -739
  -379  -379  -379  -379
/*  @.UA..GU */
  -479  -479  -479  -479
  -309  -309  -309  -309
  -389  -389  -389  -389
  -379  -379  -379  -379
/*  @.UC..GU */
  -649  -649  -649  -649
  -289  -289  -289  -289
  -739  -739  -739  -739
  -379  -379  -379  -379
/*  @.UG..GU */
  -649  -649  -649  -649
  -289  -289  -289  -289
  -739  -739  -739  -739
  -379  -379  -379  -379
/*  @.UU..GU */
  -649  -649  -649  -649
  -289  -289  -289  -289
  -739  -739  -739  -739
  -379  -379  -379  -379
/*  @.AA..UG */
  -769  -769  -769  -769
  -529  -529  -529  -529
  -709  -709  -709  -709
  -599  -599  -599  -599
/*  @.AC..UG */
  -839  -839  -839  -839
  -529  -529  -529  -529
  -859  -859  -859  -859
  -489  -489  -489  -489
/*  @.AG..UG */
 -1009 -1009 -1009 -1009
  -409  -409  -409  -409
  -969  -969  -969  -969
  -599  -599  -599  -599
/*  @.AU..UG */
  -859  -859  -859  -859
  -529  -529  -529  -529
  -859  -859  -859  -859
  -409  -409  -409  -409
/*  @.CA..UG */
  -769  -769  -769  -769
  -529  -529  -529  -529
  -709  -709  -709  -709
  -599  -599  -599  -599
/*  @.CC..UG */
  -839  -839  -839  -839
  -529  -529  -529  -529
  -859  -859  -859  -859
  -489  -489  -489  -489
/*  @.CG..UG */
 -1009 -1009 -1009 -1009
  -409  -409  -409  -409
  -969  -969  -969  -969
  -599  -599  -599  -599
/*  @.CU..UG */
  -859  -859  -859  -859
  -529  -529  -529  -529
  -859  -859  -859  -859
  -409  -409  -409  -409
/*  @.GA..UG */
  -769  -769  -769  -769
  -529  -529  -529  -529
  -709  -709  -709  -709
  -599  -599  -599  -599
/*  @.GC..UG */
  -839  -839  -839  -839
  -529  -529  -529  -529
  -859  -859  -859  -859
  -489  -489  -489  -489
/*  @.GG..UG */
 -1009 -1009 -1009 -1009
  -409  -409  -409  -409
  -969  -969  -969  -969
  -599  -599  -599  -599
/*  @.GU..UG */
  -859  -859  -859  -859
  -529  -529  -529  -529
  -859  -859  -859  -859
  -409  -409  -409  -409
/*  @.UA..UG */
  -769  -769  -769  -769
  -529  -529  -529  -529
  -709  -709  -709  -709
  -599  -599  -599  -599
/*  @.UC..UG */
  -839  -839  -839  -839
  -529  -529  -529  -529
  -859  -859  -859  -859
  -489  -489  -489  -489
/*  @.UG..UG */
 -1009 -1009 -1009 -1009
  -409  -409  -409  -409
  -969  -969  -969  -969
  -599  -599  -599  -599
/*  @.UU..UG */
  -859  -859  -859  -859
  -529  -529  -529  -529
  -859  -859  -859  -859
  -409  -409  -409  -409
/*  @.AA..AU */
  -479  -479  -479  -479
  -309  -309  -309  -309
  -389  -389  -389  -389
  -379  -379  -379  -379
/*  @.AC..AU */
  -649  -649  -649  -649
  -289  -289  -289  -289
  -739  -739  -739  -739
  -379  -379  -379  -379
/*  @.AG..AU */
  -649  -649  -649  -649
  -289  -289  -289  -289
  -739  -739  -739  -739
  -379  -379  -379  -379
/*  @.AU..AU */
  -649  -649  -649  -649
  -289  -289  -289  -289
  -739  -739  -739  -739
  -379  -379  -379  -379
/*  @.CA..AU */
  -479  -479  -479  -479
  -309  -309  -309  -309
  -389  -389  -389  -389
  -379  -379  -379  -379
/*  @.CC..AU */
  -649  -649  -649  -649
  -289  -289  -289  -289
  -739  -739  -739  -739
  -379  -379  -379  -379
/*  @.CG..AU */
  -649  -649  -649  -649
  -289  -289  -289  -289
  -739  -739  -739  -739
  -379  -379  -379  -379
/*  @.CU..AU */
  -649  -649  -649  -649
  -289  -289  -289  -289
  -739  -739  -739  -739
  -379  -379  -379  -379
/*  @.GA..AU */
  -479  -479  -479  -479
  -309  -309  -309  -309
  -389  -389  -389  -389
  -379  -379  -379  -379
/*  @.GC..AU */
  -649  -649  -649  -649
  -289  -289  -289  -289
  -739  -739  -739  -739
  -379  -379  -379  -379
/*  @.GG..AU */
  -649  -649  -649  -649
  -289  -289  -289  -289
  -739  -739  -739  -739
  -379  -379  -379  -379
/*  @.GU..AU */
  -649  -649  -649  -649
  -289  -289  -289  -289
  -739  -739  -739  -739
  -379  -379  -379  -379
/*  @.UA..AU */
  -479  -479  -479  -479
  -309  -309  -309  -309
  -389  -389  -389  -389
  -379  -379  -379  -379
/*  @.UC..AU */
  -649  -649  -649  -649
  -289  -289  -289  -289
  -739  -739  -739  -739
  -379  -379  -379  -379
/*  @.UG..AU */
  -649  -649  -649  -649
  -289  -289  -289  -289
  -739  -739  -739  -739
  -379  -379  -379  -379
/*  @.UU..AU */
  -649  -649  -649  -649
  -289  -289  -289  -289
  -739  -739  -739  -739
  -379  -379  -379  -379
/*  @.AA..UA */
  -449  -449  -449  -449
  -479  -479  -479  -479
  -429  -429  -429  -429
  -329  -329  -329  -329
/*  @.AC..UA */
  -679  -679  -679  -679
  -559  -559  -559  -559
  -729  -729  -729  -729
  -189  -189  -189  -189
/*  @.AG..UA */
  -939  -939  -939  -939
  -249  -249  -249  -249
  -939  -939  -939  -939
  -329  -329  -329  -329
/*  @.AU..UA */
  -639  -639  -639  -639
  -229  -229  -229  -229
  -729  -729  -729  -729
  -190  -190  -190  -190
/*  @.CA..UA */
  -449  -449  -449  -449
  -479  -479  -479  -479
  -429  -429  -429  -429
  -329  -329  -329  -329
/*  @.CC..UA */
  -679  -679  -679  -679
  -559  -559  -559  -559
  -729  -729  -729  -729
  -189  -189  -189  -189
/*  @.CG..UA */
  -939  -939  -939  -939
  -249  -249  -249  -249
  -939  -939  -939  -939
  -329  -329  -329  -329
/*  @.CU..UA */
  -639  -639  -639  -639
  -229  -229  -229  -229
  -729  -729  -729  -729
  -190  -190  -190  -190
/*  @.GA..UA */
  -449  -449  -449  -449
  -479  -479  -479  -479
  -429  -429  -429  -429
  -329  -329  -329  -329
/*  @.GC..UA */
  -679  -679  -679  -679
  -559  -559  -559  -559
  -729  -729  -729  -729
  -189  -189  -189  -189
/*  @.GG..UA */
  -939  -939  -939  -939
  -249  -249  -249  -249
  -939  -939  -939  -939
  -329  -329  -329  -329
/*  @.GU..UA */
  -639  -639  -639  -639
  -229  -229  -229  -229
  -729  -729  -729  -729
  -190  -190  -190  -190
/*  @.UA..UA */
  -449  -449  -449  -449
  -479  -479  -479  -479
  -429  -429  -429  -429
  -329  -329  -329  -329
/*  @.UC..UA */
  -679  -679  -679  -679
  -559  -559  -559  -559
  -729  -729  -729  -729
  -189  -189  -189  -189
/*  @.UG..UA */
  -939  -939  -939  -939
  -249  -249  -249  -249
  -939  -939  -939  -939
  -329  -329  -329  -329
/*  @.UU..UA */
  -639  -639  -639  -639
  -229  -229  -229  -229
  -729  -729  -729  -729
  -190  -190  -190  -190
/*  @.AA.. @ */
  -100  -100  -100  -100
  -100  -100  -100  -100
  -100  -100  -100  -100
  -100  -100  -100  -100
/*  @.AC.. @ */
  -100  -100  -100  -100
  -100  -100  -100  -100
  -100  -100  -100  -100
  -100  -100  -100  -100
/*  @.AG.. @ */
  -100  -100  -100  -100
  -100  -100  -100  -100
  -100  -100  -100  -100
  -100  -100  -100  -100
/*  @.AU.. @ */
  -100  -100  -100  -100
  -100  -100  -100  -100
  -100  -100  -100  -100
  -100  -100  -100  -100
/*  @.CA.. @ */
  -100  -100  -100  -100
  -100  -100  -100  -100
  -100  -100  -100  -100
  -100  -100  -100  -100
/*  @.CC.. @ */
  -100  -100  -100  -100
  -100  -100  -100  -100
  -100  -100  -100  -100
  -100  -100  -100  -100
/*  @.CG.. @ */
  -100  -100  -100  -100
  -100  -100  -100  -100
  -100  -100  -100  -100
  -100  -100  -100  -100
/*  @.CU.. @ */
  -100  -100  -100  -100
  -100  -100  -100  -100
  -100  -100  -100  -100
  -100  -100  -100  -100
/*  @.GA.. @ */
  -100  -100  -100  -100
  -100  -100  -100  -100
  -100  -100  -100  -100
  -100  -100  -100  -100
/*  @.GC.. @ */
  -100  -100  -100  -100
  -100  -100  -100  -100
  -100  -100  -100  -100
  -100  -100  -100  -100
/*  @.GG.. @ */
  -100  -100  -100  -100
  -100  -100  -100  -100
  -100  -100  -100  -100
  -100  -100  -100  -100
/*  @.GU.. @ */
  -100  -100  -100  -100
  -100  -100  -100  -100
  -100  -100  -100  -100
  -100  -100  -100  -100
/*  @.UA.. @ */
  -100  -100  -100  -100
  -100  -100  -100  -100
  -100  -100  -100  -100
  -100  -100  -100  -100
/*  @.UC.. @ */
  -100  -100  -100  -100
  -100  -100  -100  -100
  -100  -100  -100  -100
  -100  -100  -100  -100
/*  @.UG.. @ */
  -100  -100  -100  -100
  -100  -100  -100  -100
  -100  -100  -100  -100
  -100  -100  -100  -100
/*  @.UU.. @ */
  -100  -100  -100  -100
  -100  -100  -100  -100
  -100  -100  -100  -100
  -100  -100  -100  -100

# hairpin
   INF   INF   INF   410   490   440   470   500   510   520
   531   542   551   560   568   575   582   589   595   601
   606   611   616   621   626   630   634   638   642   646
   650

# bulge
   INF   390   310   350   420   480   500   516   531   543
   555   565   574   583   591   598   605   612   618   624
   630   635   640   645   649   654   658   662   666   670
   673

# internal_loop
   INF   INF   410   510   490   530   570   587   601   614
   625   635   645   653   661   669   676   682   688   694
   700   705   710   715   720   724   728   732   736   740
   744

# ML_params
/* F = cu*n_unpaired + cc + ci*loop_degree (+TermAU) */
/*	    cu	    cc	    ci	 TerminalAU */
	    40	   460	    10	     0

# NINIO
/* Ninio = MIN(max, m*|n1-n2| */
/*      m   max               */
	30  300
	
# Tetraloops
     GGAAAC    -200
     GGCAAC    -200
     GGAGAC    -200
     GGUGAC    -200
     GGGAAC    -200
     GUUCGC    -200
     GUACGC    -200
     GGCGAC    -200
     GUCCGC    -200
     GGUAAC    -200
     GCUUGC    -200
     GAUUUC    -200
     GUUUAC    -200
     CGAAAG    -200
     CGCAAG    -200
     CGAGAG    -200
     CGUGAG    -200
     CGGAAG    -200
     CUUCGG    -200
     CUACGG    -200
     CGCGAG    -200
     CUCCGG    -200
     CGUAAG    -200
     CCUUGG    -200
     CAUUUG    -200
     CUUUAG    -200
     GGAAAU    -200
     GGCAAU    -200
     GGAGAU    -200
     GGUGAU    -200
     GGGAAU    -200
     GUUCGU    -200
     GUACGU    -200
     GGCGAU    -200
     GUCCGU    -200
     GGUAAU    -200
     GCUUGU    -200
     GAUUUU    -200
     GUUUAU    -200
     UGAAAG    -200
     UGCAAG    -200
     UGAGAG    -200
     UGUGAG    -200
     UGGAAG    -200
     UUUCGG    -200
     UUACGG    -200
     UGCGAG    -200
     UUCCGG    -200
     UGUAAG    -200
     UCUUGG    -200
     UAUUUG    -200
     UUUUAG    -200
     AGAAAU    -200
     AGCAAU    -200
     AGAGAU    -200
     AGUGAU    -200
     AGGAAU    -200
     AUUCGU    -200
     AUACGU    -200
     AGCGAU    -200
     AUCCGU    -200
     AGUAAU    -200
     ACUUGU    -200
     AAUUUU    -200
     AUUUAU    -200
     UGAAAA    -200
     UGCAAA    -200
     UGAGAA    -200
     UGUGAA    -200
     UGGAAA    -200
     UUUCGA    -200
     UUACGA    -200
     UGCGAA    -200
     UUCCGA    -200
     UGUAAA    -200
     UCUUGA    -200
     UAUUUA    -200
     UUUUAA    -200

# Triloops

#END
